# Supplementary material for: Impact of Age on the Cerebrovascular Proteomes of Wild-Type and Tg-SwDI Mice
Source: PLoS One. 2014 Feb 26;9(2):e89970. doi: 10.1371/journal.pone.0089970 (PMC3935958; doi:10.1371/journal.pone.0089970)
Supplement: Table S1 — Global list of all proteins quantified by at least two peptides. (XLS) [file pone.0089970.s004.xls]

## Sheet: WT
Supplementary Table 1: All proteins quantifed with at least 2 peptides.					Normalized abundance																Descriptive Statistics
					C57bl6_3month							C57bl6_9month
Accession	Peptides used for quantitation	Confidence score	Anova (p)	Protein Names	11-so120223_mo_534	12-so120223_mo_536	15-so120223_mo_529	17-so120223_mo_533	21-so120223_mo_535	23-so120223_mo_532	25-so120223_mo_531	06-so120223_mo_514	09-so120223_mo_512	20-so120223_mo_511	31-so120223_mo_515	33-so120223_mo_518	34-so120223_mo_517	35-so120223_mo_513	14-so120223_mo_516		Mean 3 mos	3 mos StDev	Mean 9 mos	9 mos StDev	Fold Change
gi|183979966|ref|NP_032331.2|	10	437.15	7.1538e-06	basement membrane-specific heparan sulfate proteoglycan core protein [Mus musculus]	670303	637123	803096	399703	434498	484268	608639	2.0305e+06	1.59449e+06	924398	1.54256e+06	1.21307e+06	1.67821e+06	1.29352e+06	2.10111e+06		576804	144211	1.54723e+06	400660	2.68242
gi|86355503|ref|NP_001034454.1|	3	105.4	9.51596e-06	myelin-associated oligodendrocyte basic protein isoform b [Mus musculus]	3.23953e+06	1.63054e+06	2.47278e+06	1.78007e+06	2.47369e+06	2.21536e+06	3.65284e+06	8.32694e+06	4.99156e+06	5.10806e+06	6.90052e+06	5.32131e+06	4.92108e+06	5.22746e+06	6.1098e+06		2.49497e+06	733993	5.86334e+06	1.20251e+06	2.35006
gi|226437587|ref|NP_034062.3|	2	67.87	2.65587e-05	collagen alpha-2(IV) chain preproprotein [Mus musculus]	26030.1	16797.2	37763.8	11639.1	17669.8	22154.6	26597.2	64689.3	56072.1	39707.1	79591.5	45549.8	87243.2	73496	67669.8		22664.5	8524.22	64252.4	16389.7	2.83493
gi|270132817|ref|NP_075965.2|	4	192.56	3.90077e-05	tubulointerstitial nephritis antigen-like precursor [Mus musculus]	302236	312012	358407	210551	227097	194287	322821	1.14043e+06	700915	356262	877948	775519	824564	549633	1.12955e+06		275344	63662.7	794354	267510	2.88495
gi|153791270|ref|NP_034813.2|	21	1175.83	0.00011197	laminin subunit gamma-1 precursor [Mus musculus]	2.98252e+06	2.42951e+06	3.59899e+06	1.37422e+06	1.62779e+06	1.70649e+06	1.91113e+06	7.28793e+06	5.16815e+06	2.89266e+06	7.25403e+06	5.37056e+06	5.36719e+06	4.45693e+06	7.80536e+06		2.23295e+06	811472	5.70035e+06	1.66036e+06	2.55283
gi|31982223|ref|NP_032509.2|	15	640.03	0.000188774	laminin subunit beta-2 precursor [Mus musculus]	1.44998e+06	1.09946e+06	1.54815e+06	733376	862970	885956	1.35196e+06	3.90712e+06	2.26407e+06	1.47362e+06	2.93451e+06	2.34049e+06	2.50449e+06	2.07914e+06	4.41355e+06		1.13312e+06	320298	2.73962e+06	977079	2.41777
gi|257467604|ref|NP_780589.3|	3	94.98	0.000253316	glycerol-3-phosphate dehydrogenase 1-like protein [Mus musculus]	147965	73506.6	142067	96627	104727	103246	121804	235085	210850	178923	247665	208715	160167	136817	263073		112849	26255.6	205162	43890.6	1.81802
gi|13430890|ref|NP_056602.1|	6	802.4	0.000263888	histone H1.4 [Mus musculus]	6.76567e+06	4.60764e+06	7.35065e+06	1.75036e+06	4.15516e+06	3.08286e+06	5.0065e+06	9.14412e+06	1.20958e+07	7.94826e+06	1.12419e+07	9.26645e+06	1.11306e+07	1.33388e+07	1.23454e+07		4.67412e+06	1.95802e+06	1.08139e+07	1.85326e+06	2.31357
gi|171543883|ref|NP_035047.2|	3	103.99	0.000311161	nidogen-1 precursor [Mus musculus]	147000	180923	151083	94811.2	103958	96502.8	87860.8	376087	314607	147684	269448	230544	256794	180931	314413		123163	36087.2	261314	74870.5	2.12169
gi|42490751|ref|NP_067617.2|	6	325.54	0.000312881	agrin [Mus musculus]	491605	392287	471985	254497	245262	282018	329717	1.01842e+06	847592	394322	667785	656300	687232	713448	657460		352482	101490	705319	177879	2.00101
gi|113199771|ref|NP_034944.2|	9	648.83	0.000394142	myelin-oligodendrocyte glycoprotein [Mus musculus]	1.24214e+07	4.4369e+06	1.0142e+07	5.55361e+06	6.82741e+06	6.78644e+06	1.0896e+07	1.9572e+07	1.67346e+07	1.32932e+07	1.77577e+07	1.37217e+07	1.22366e+07	1.52237e+07	1.54053e+07		8.15197e+06	2.99695e+06	1.54931e+07	2.44862e+06	1.90054
gi|20799907|ref|NP_038577.1|	2	920.37	0.000568095	histone H2A type 2-A [Mus musculus]	3.69016e+06	2.96191e+06	5.26173e+06	1.47169e+06	2.48292e+06	2.25277e+06	2.77938e+06	6.28137e+06	4.91665e+06	4.40821e+06	5.6522e+06	4.74452e+06	6.30977e+06	5.93652e+06	7.65669e+06		2.98579e+06	1.21119e+06	5.73824e+06	1.05426e+06	1.92185
gi|6679186|ref|NP_032796.1|	2	193.48	0.00103235	claudin-11 [Mus musculus]	1.6748e+07	8.22222e+06	1.40757e+07	7.98617e+06	1.03417e+07	1.01836e+07	1.5711e+07	2.46327e+07	1.6733e+07	1.97653e+07	2.79801e+07	2.12071e+07	1.39383e+07	1.82808e+07	2.34237e+07		1.18955e+07	3.58187e+06	2.07451e+07	4.54044e+06	1.74395
gi|33859662|ref|NP_036167.1|	3	94.09	0.00114254	synaptic vesicle membrane protein VAT-1 homolog [Mus musculus]	705562	576682	645704	440014	579521	521117	487546	1.08614e+06	953939	759978	1.18723e+06	1.0849e+06	589040	794335	731187		565164	91437	898343	210506	1.58953
gi|69885032|ref|NP_001020422.1|	2	1155.94	0.00120478	myelin basic protein isoform 1 [Mus musculus]	363876	199510	290459	202674	275102	230952	326173	454994	356249	381020	498061	371022	311976	424041	404128		269821	62501.9	400187	58672.7	1.48316
gi|70778915|ref|NP_034963.2|	3	96.4	0.00121376	moesin [Mus musculus]	195835	141695	186842	91448.7	136574	138062	137224	312054	251829	195353	250925	229446	160938	216982	272875		146812	35048.1	236300	46763.4	1.60955
gi|19527078|ref|NP_598623.1|	2	52.67	0.00128469	fibrinogen gamma chain precursor [Mus musculus]	8120.32	10359.6	7932.25	8528.94	3847.17	2207.31	1829.3	9779.68	214338	19172	62502.9	19106.2	13290.4	51192.2	39699.6		6117.84	3414.37	53635.1	67649.6	8.76701
gi|29126205|ref|NP_803421.1|	2	111.18	0.00136113	3-ketoacyl-CoA thiolase, mitochondrial [Mus musculus]	219905	150489	215796	171351	173810	195141	240721	343862	207150	279816	355698	251634	272616	256134	392754		195316	31968.6	294958	62641.8	1.51016
gi|161016826|ref|NP_031900.3|	3	100.63	0.0014283	receptor expression-enhancing protein 5 [Mus musculus]	623201	460185	564297	420640	475600	521420	643222	1.15287e+06	676669	730669	898790	627196	677784	677575	823889		529795	84210.4	783180	174187	1.47827
gi|31982755|ref|NP_035831.2|	21	1120.55	0.00145459	vimentin [Mus musculus]	8.55617e+06	8.30214e+06	8.40493e+06	5.21848e+06	7.62752e+06	7.54716e+06	7.81478e+06	2.15086e+07	1.45352e+07	9.82304e+06	1.2889e+07	1.15454e+07	1.01834e+07	9.07363e+06	1.1927e+07		7.63874e+06	1.13768e+06	1.26857e+07	3.97643e+06	1.6607
gi|23956058|ref|NP_035253.1|	10	566.66	0.00160767	myelin proteolipid protein [Mus musculus]	1.90531e+08	7.52328e+07	1.57544e+08	7.87686e+07	1.12115e+08	1.0885e+08	1.57547e+08	3.25249e+08	2.20936e+08	1.95485e+08	2.95393e+08	2.60019e+08	1.55383e+08	2.12577e+08	1.76077e+08		1.25798e+08	4.3683e+07	2.3014e+08	5.89211e+07	1.82944
gi|6681069|ref|NP_031817.1|	2	75.89	0.00187054	cysteine and glycine-rich protein 1 [Mus musculus]	245820	141875	269025	162178	196807	208413	236216	436393	244453	309251	285335	284503	260491	381477	397060		208619	45726.5	324870	70610.6	1.55724
gi|165377226|ref|NP_035530.2|	5	189.2	0.00195002	solute carrier family 2, facilitated glucose transporter member 1 [Mus musculus]	2.14557e+06	1.838e+06	2.03969e+06	1.36301e+06	1.74204e+06	1.7004e+06	1.99466e+06	3.95932e+06	2.90618e+06	1.9649e+06	2.64573e+06	2.30894e+06	2.64058e+06	2.24189e+06	3.46896e+06		1.83191e+06	262463	2.76706e+06	664761	1.51048
gi|84370361|ref|NP_032721.2|	2	54.85	0.00213002	nidogen-2 precursor [Mus musculus]	220152	221609	223144	121732	114682	145176	120629	688792	484276	202234	329220	274885	391162	190491	408247		166732	52236.5	371163	163736	2.22611
gi|52353955|ref|NP_058662.2|	4	186	0.00244755	D-3-phosphoglycerate dehydrogenase [Mus musculus]	555751	325351	461351	386141	443639	397297	654765	1.01501e+06	574586	706074	840437	626927	529007	610523	806805		460614	111718	713671	163540	1.54939
gi|148528987|ref|NP_780693.2|	2	51.27	0.0024932	coronin-2B [Mus musculus]	76078.5	43282	90405.6	41168.2	49253.3	39181.3	84236.7	175536	123341	66875	114325	94928.9	109706	104709	89051.8		60515.1	22179.7	109809	31724.7	1.81457
gi|6671549|ref|NP_031479.1|	6	284.39	0.00250716	peroxiredoxin-6 [Mus musculus]	2.26265e+06	1.39083e+06	1.86948e+06	1.50257e+06	1.66927e+06	1.80067e+06	1.79989e+06	3.01811e+06	2.18162e+06	2.15267e+06	2.26356e+06	2.32858e+06	2.14008e+06	1.93791e+06	2.63808e+06		1.75648e+06	282427	2.33258e+06	341434	1.32798
gi|224922803|ref|NP_034404.3|	12	429.43	0.00253363	glycerol-3-phosphate dehydrogenase, mitochondrial precursor [Mus musculus]	1.89139e+06	1.17099e+06	1.4984e+06	1.10015e+06	1.20796e+06	1.21597e+06	1.67984e+06	2.91743e+06	1.85025e+06	1.76235e+06	2.95976e+06	2.34368e+06	1.42539e+06	2.13878e+06	2.14527e+06		1.39496e+06	300660	2.19286e+06	538888	1.57199
gi|6679803|ref|NP_032045.1|	2	82.36	0.0025887	peptidyl-prolyl cis-trans isomerase FKBP1A [Mus musculus]	762084	416448	749617	417027	417075	533781	466913	1.22021e+06	837743	749693	988240	893516	516669	862889	957775		537564	154972	878342	201684	1.63393
gi|6755967|ref|NP_035826.1|	4	219.49	0.00272039	voltage-dependent anion-selective channel protein 3 isoform 2 [Mus musculus]	806942	631957	835051	590700	611851	721013	708698	1.61559e+06	1.01456e+06	1.0765e+06	1.20707e+06	882891	671990	912506	1.22719e+06		700888	95335.9	1.07604e+06	283401	1.53525
gi|124244033|ref|NP_115769.1|	10	478.48	0.00278509	microtubule-associated protein 1A isoform 1 [Mus musculus]	1.48733e+06	754072	1.15145e+06	739362	840990	912117	1.42924e+06	2.3088e+06	1.27929e+06	1.4005e+06	2.15883e+06	1.466e+06	1.54742e+06	1.37499e+06	1.92689e+06		1.04494e+06	314103	1.68284e+06	392910	1.61047
gi|6755965|ref|NP_035825.1|	3	158.78	0.00291789	voltage-dependent anion-selective channel protein 2 [Mus musculus]	808710	474583	754287	545018	620872	678542	704057	1.53305e+06	860152	1.1981e+06	1.22169e+06	783654	662097	951412	1.21384e+06		655153	117087	1.053e+06	287524	1.60726
gi|22165384|ref|NP_666228.1|	2	2413.61	0.00292672	tubulin beta-2C chain [Mus musculus]	3.60902e+06	1.51951e+06	2.92312e+06	1.5358e+06	1.58639e+06	2.0893e+06	2.45294e+06	5.18969e+06	3.40017e+06	3.02599e+06	3.79302e+06	3.80218e+06	2.56855e+06	3.71092e+06	3.83869e+06		2.24516e+06	801137	3.66615e+06	762780	1.63292
gi|241982716|ref|NP_038635.2|	4	343.06	0.00313359	myosin-11 isoform 1 [Mus musculus]	462051	317307	394808	196582	486796	266095	357334	1.25635e+06	515276	347418	801887	593074	977432	527506	998859		354425	103954	752225	307987	2.12238
gi|6680894|ref|NP_031683.1|	2	92.41	0.00322622	CD9 antigen [Mus musculus]	430501	222848	206206	142570	180163	338803	229528	647561	489784	919358	832959	371632	249091	393295	467447		250089	99966.1	546391	233991	2.18479
gi|255958286|ref|NP_063932.2|	3	135.11	0.00342187	succinyl-CoA ligase [GDP-forming] subunit alpha, mitochondrial precursor [Mus musculus]	1.57044e+06	816924	1.36313e+06	711053	751222	834753	1.1712e+06	2.27689e+06	1.61743e+06	1.515e+06	2.35302e+06	3.42853e+06	998534	1.53954e+06	2.3094e+06		1.03124e+06	338117	2.00479e+06	749672	1.94405
gi|153791547|ref|NP_035206.2|	4	178.1	0.00349977	multidrug resistance protein 3 [Mus musculus]	244665	230328	239853	138448	181940	154841	206706	387518	289564	217726	254761	239153	290441	303608	378951		199540	42230.9	295215	61459.4	1.47948
gi|6681137|ref|NP_031856.1|	5	252.02	0.00368626	acyl-CoA-binding protein isoform 2 [Mus musculus]	967037	362781	826942	508193	784924	517758	862714	1.36877e+06	991830	1.14436e+06	1.49073e+06	1.30668e+06	712796	969956	1.5077e+06		690050	225143	1.1866e+06	281413	1.71959
gi|6755891|ref|NP_035775.1|	2	78.85	0.00394354	mesotrypsin [Mus musculus]	1.85375e+06	1.02961e+06	1.77739e+06	612041	988290	868433	822933	3.08085e+06	2.73918e+06	1.42293e+06	1.74632e+06	2.11983e+06	1.53407e+06	2.16752e+06	1.55737e+06		1.13606e+06	483704	2.04601e+06	603618	1.80096
gi|148539957|ref|NP_666212.3|	24	1844.01	0.00408348	alpha-internexin [Mus musculus]	2.82116e+07	1.40335e+07	2.15152e+07	1.50025e+07	1.76833e+07	1.74323e+07	2.4286e+07	4.2473e+07	2.76424e+07	2.64984e+07	3.2984e+07	2.68841e+07	2.19799e+07	2.52925e+07	3.17091e+07		1.97378e+07	5.16637e+06	2.94329e+07	6.31144e+06	1.4912
gi|116063560|ref|NP_058062.2|	7	297.24	0.0041901	contactin-associated protein 1 precursor [Mus musculus]	680612	368403	519848	397654	382980	453496	761634	1.01059e+06	754290	641506	766105	627717	744211	622541	1.03094e+06		509233	155198	774737	162665	1.52138
gi|21312520|ref|NP_077198.1|	4	128.34	0.00424176	dihydropteridine reductase [Mus musculus]	938338	497194	810105	656202	738573	667390	711382	1.5884e+06	1.11512e+06	938939	1.49602e+06	1.1455e+06	689259	942629	1.00411e+06		717026	137009	1.115e+06	298682	1.55503
gi|31560697|ref|NP_032223.2|	6	272.03	0.0043682	histone H1.0 [Mus musculus]	4.47142e+06	4.34865e+06	5.53398e+06	1.91317e+06	2.21881e+06	3.09915e+06	3.76786e+06	6.1357e+06	6.30947e+06	3.7336e+06	9.23434e+06	4.51027e+06	8.29881e+06	6.37976e+06	8.46267e+06		3.62186e+06	1.29672e+06	6.63308e+06	1.93532e+06	1.8314
gi|6753036|ref|NP_033786.1|	9	412.72	0.00447685	aldehyde dehydrogenase, mitochondrial precursor [Mus musculus]	2.63043e+06	1.59309e+06	2.2211e+06	1.38076e+06	1.33626e+06	1.64248e+06	2.08792e+06	4.55351e+06	3.31764e+06	2.26933e+06	3.05182e+06	2.36902e+06	2.45156e+06	2.20208e+06	2.74485e+06		1.84172e+06	482372	2.86998e+06	785247	1.55831
gi|9845257|ref|NP_056601.1|	2	770.07	0.00483175	histone H1.2 [Mus musculus]	2.11185e+06	1.39488e+06	2.53064e+06	551194	1.41048e+06	988945	1.21558e+06	1.89879e+06	3.19729e+06	1.96221e+06	2.63687e+06	2.5023e+06	2.84825e+06	3.37332e+06	2.30392e+06		1.45765e+06	669004	2.59037e+06	536217	1.77708
gi|6755560|ref|NP_035533.1|	2	51.78	0.0050944	band 3 anion transport protein [Mus musculus]	86671.5	39639.9	94123.7	22693.8	33369.4	45949.6	40906.9	128499	227398	126557	86608.5	173801	42391.4	146852	81376		51907.8	27370.4	126685	57987	2.44058
gi|9506971|ref|NP_062283.1|	2	84.37	0.00519494	profilin-2 [Mus musculus]	1.12155e+06	600342	1.16083e+06	705926	659452	825558	1.00999e+06	1.51809e+06	1.31697e+06	1.22569e+06	1.45479e+06	1.11547e+06	819863	1.36503e+06	1.69943e+06		869093	228544	1.31442e+06	268335	1.5124
gi|148747558|ref|NP_035693.3|	5	274.79	0.00583798	peroxiredoxin-2 [Mus musculus]	3.2979e+06	2.04333e+06	2.96727e+06	1.94485e+06	2.20617e+06	2.02084e+06	2.62084e+06	4.43869e+06	3.20342e+06	2.93632e+06	3.98026e+06	4.31741e+06	2.46506e+06	2.85069e+06	4.0551e+06		2.44303e+06	529078	3.53087e+06	753932	1.44528
gi|41054806|ref|NP_032164.2|	2	376.11	0.00589911	guanine nucleotide-binding protein G(i) subunit alpha-2 [Mus musculus]	1.20203e+06	758982	1.10473e+06	733558	907134	898036	1.09278e+06	2.13765e+06	1.43342e+06	1.20836e+06	1.23574e+06	1.17449e+06	1.16291e+06	1.14051e+06	1.32986e+06		956749	180462	1.35287e+06	331770	1.41403
gi|38142460|ref|NP_080971.2|	4	216.43	0.00606313	electron transfer flavoprotein subunit beta [Mus musculus]	628369	344885	543876	427510	529012	448929	674106	1.16799e+06	735742	700341	856352	551216	641540	639353	790631		513812	115576	760395	190113	1.47991
gi|6754614|ref|NP_034888.1|	5	268.05	0.00612872	myelin-associated glycoprotein [Mus musculus]	4.08027e+06	1.71278e+06	2.71015e+06	1.77972e+06	2.49884e+06	2.29503e+06	2.06483e+06	5.11007e+06	3.55958e+06	3.41382e+06	4.54906e+06	3.90731e+06	2.75344e+06	3.02106e+06	3.13278e+06		2.4488e+06	805498	3.68089e+06	804412	1.50314
gi|157951596|ref|NP_033931.4|	6	234.36	0.00647352	carbonic anhydrase 2 [Mus musculus]	3.89534e+06	1.66945e+06	3.34901e+06	1.87399e+06	2.51165e+06	2.17997e+06	2.91703e+06	5.4087e+06	4.27539e+06	3.20486e+06	5.58126e+06	7.71711e+06	2.72292e+06	3.42662e+06	4.34807e+06		2.62806e+06	807377	4.58562e+06	1.61896e+06	1.74487
gi|227499980|ref|NP_598652.3|	2	177.8	0.00683213	choline transporter-like protein 1 isoform A [Mus musculus]	289192	83021	250583	89718.1	91910	130012	205579	381128	331943	308257	312078	338133	147219	271830	292930		162859	84967.5	297940	69098	1.82943
gi|33186863|ref|NP_058018.2|	2	64.47	0.00691361	60S ribosomal protein L13 [Mus musculus]	78236.4	61758.6	83907	44243	46261.2	59831.8	64386.2	108853	213943	73831.2	108076	81134	72580.4	279381	125282		62660.6	14798.4	132885	74722.7	2.12071
gi|31982300|ref|NP_032246.2|	18	1399.22	0.0070841	hemoglobin subunit beta-1 [Mus musculus]	9.26332e+07	6.08395e+07	8.02797e+07	5.84658e+07	7.58774e+07	5.93181e+07	5.57869e+07	7.58677e+07	2.2306e+08	1.37973e+08	4.23348e+08	7.57553e+08	6.8837e+07	1.20482e+08	3.84573e+08		6.90287e+07	1.40175e+07	2.73962e+08	2.37357e+08	3.96881
gi|157012015|ref|NP_032443.3|	2	81.1	0.00834686	potassium voltage-gated channel subfamily A member 2 [Mus musculus]	81367.8	37004.2	66900	37221.6	47532.9	53043.9	62798.7	124052	67310.2	96078.3	71537.1	75483.4	70186.8	75325.7	71845.1		55124.2	16315	81477.4	19344.1	1.47807
gi|6681095|ref|NP_031834.1|	7	445.66	0.0087347	cytochrome c, somatic [Mus musculus]	2.26075e+06	1.3557e+06	2.50974e+06	1.43033e+06	1.56937e+06	1.65215e+06	2.43955e+06	9.77398e+06	2.83994e+06	3.47284e+06	4.16604e+06	3.13228e+06	1.82038e+06	2.31253e+06	5.13797e+06		1.88823e+06	496600	4.082e+06	2.52367e+06	2.16181
gi|21539585|ref|NP_079628.1|	2	90.41	0.00877462	cytochrome b-c1 complex subunit 8 [Mus musculus]	1.17727e+06	678937	1.07898e+06	633121	820854	895675	934618	1.78509e+06	1.27916e+06	1.2268e+06	1.53581e+06	1.01762e+06	950670	1.11236e+06	1.13619e+06		888494	198143	1.25546e+06	278942	1.41302
gi|113204613|ref|NP_034967.2|	17	903.7	0.00883808	microtubule-associated protein 6 isoform 1 [Mus musculus]	7.07972e+06	3.41268e+06	5.72476e+06	3.26201e+06	3.45783e+06	4.12516e+06	5.77913e+06	9.05679e+06	6.65813e+06	6.22625e+06	7.92203e+06	6.19497e+06	4.74903e+06	6.45317e+06	1.06291e+07		4.69161e+06	1.49864e+06	7.23618e+06	1.87212e+06	1.54236
gi|126723336|ref|NP_031557.2|	7	307.47	0.00905033	prohibitin-2 [Mus musculus]	1.37559e+06	734539	1.30409e+06	749202	983061	888919	1.21068e+06	1.89558e+06	1.2602e+06	1.27658e+06	1.476e+06	1.12318e+06	1.57004e+06	1.32725e+06	1.45946e+06		1.03516e+06	263082	1.42353e+06	237873	1.37519
gi|254675251|ref|NP_958792.2|	21	674.86	0.00909119	plectin isoform 1d [Mus musculus]	3.0144e+06	1.71464e+06	2.64405e+06	1.67111e+06	1.92475e+06	2.08033e+06	2.72628e+06	5.04138e+06	2.85968e+06	2.95355e+06	3.18428e+06	2.47621e+06	2.68109e+06	3.08501e+06	3.49161e+06		2.25365e+06	535823	3.2216e+06	797777	1.4295
gi|145301549|ref|NP_001077424.1|	11	998.32	0.00929304	hemoglobin alpha, adult chain 2 [Mus musculus]	8.42842e+07	6.35151e+07	9.24607e+07	8.99451e+07	1.10414e+08	7.92842e+07	7.88247e+07	9.93598e+07	2.04264e+08	1.72129e+08	5.51203e+08	8.97028e+08	8.8958e+07	1.28063e+08	6.55516e+08		8.55326e+07	1.44737e+07	3.49565e+08	3.08489e+08	4.08692
gi|7106439|ref|NP_035785.1|	3	2140.78	0.00955247	tubulin beta-5 chain [Mus musculus]	5.84103e+06	2.96981e+06	5.16081e+06	3.12307e+06	3.79579e+06	3.79345e+06	5.5202e+06	1.08406e+07	6.41842e+06	5.87218e+06	6.56268e+06	6.39142e+06	4.24436e+06	5.33137e+06	7.26659e+06		4.31488e+06	1.17392e+06	6.61595e+06	1.9343e+06	1.53329
gi|19526848|ref|NP_598445.1|	4	131.03	0.00965449	MOSC domain-containing protein 2, mitochondrial precursor [Mus musculus]	410704	165372	324777	174899	203169	188922	178409	529686	341962	279989	397399	312584	341346	384783	265704		235179	94631.5	356682	83609	1.51664
gi|31981939|ref|NP_033477.2|	7	2121.73	0.00999398	tubulin beta-4 chain [Mus musculus]	7.50904e+06	3.87575e+06	5.59047e+06	4.12535e+06	4.59781e+06	5.07941e+06	7.02633e+06	1.45212e+07	7.56115e+06	7.04229e+06	8.76064e+06	7.85018e+06	5.67085e+06	6.19888e+06	9.58605e+06		5.40059e+06	1.40378e+06	8.39891e+06	2.78128e+06	1.55518
gi|33620739|ref|NP_034990.1|	3	225.06	0.0101076	myosin light polypeptide 6 [Mus musculus]	604897	429800	502168	284339	532471	286956	456729	1.39489e+06	793231	536033	645781	676599	612880	624072	509093		442480	120831	724072	284630	1.6364
gi|84000448|ref|NP_034407.2|	32	2034.44	0.0111129	glial fibrillary acidic protein isoform 2 [Mus musculus]	2.21061e+07	1.6143e+07	2.09342e+07	1.11484e+07	1.53243e+07	1.59754e+07	1.93174e+07	3.63812e+07	2.61927e+07	2.01141e+07	2.0763e+07	2.07613e+07	2.45579e+07	2.04926e+07	2.24315e+07		1.72784e+07	3.76854e+06	2.39618e+07	5.46718e+06	1.38681
gi|6753992|ref|NP_034418.1|	5	204.99	0.0111712	gap junction alpha-1 protein [Mus musculus]	380423	197388	338666	256455	365719	334403	423495	631711	416986	437867	600263	432380	418100	344465	426452		328079	77053	463528	98844.4	1.41286
gi|6680690|ref|NP_031478.1|	3	104.53	0.0122185	thioredoxin-dependent peroxide reductase, mitochondrial precursor [Mus musculus]	1.08364e+06	578252	904163	572378	675011	667174	851649	1.42571e+06	837909	982810	1.2917e+06	946287	979419	1.0013e+06	862259		761753	190605	1.04092e+06	207629	1.36648
gi|39204499|ref|NP_035040.1|	26	1826.61	0.0122467	neurofilament light polypeptide [Mus musculus]	2.51179e+07	1.10953e+07	2.13054e+07	1.27353e+07	1.59133e+07	1.43164e+07	2.15045e+07	3.45338e+07	2.60984e+07	2.05943e+07	2.71695e+07	2.38879e+07	1.78295e+07	2.24662e+07	2.7489e+07		1.74269e+07	5.24224e+06	2.50086e+07	5.09178e+06	1.43506
gi|111038118|ref|NP_032238.2|	2	70.03	0.0125083	hydroxyacyl-coenzyme A dehydrogenase, mitochondrial precursor [Mus musculus]	111704	98945	146896	93639.4	115238	111668	156221	353859	189543	187346	205046	131014	102501	164945	236794		119187	23557.9	196381	76261.4	1.64767
gi|118150658|ref|NP_032707.2|	3	151.81	0.0129338	protein NDRG1 [Mus musculus]	541012	201807	473679	313008	379974	318135	493847	571737	697766	379571	630660	549062	510365	517541	669956		388780	120547	565832	102029	1.4554
gi|6755963|ref|NP_035824.1|	7	474.67	0.0131288	voltage-dependent anion-selective channel protein 1 [Mus musculus]	6.80347e+06	3.75926e+06	5.84319e+06	4.54823e+06	4.86498e+06	5.17111e+06	6.4665e+06	1.17927e+07	7.15191e+06	7.53196e+06	7.23065e+06	6.02624e+06	5.12723e+06	7.07922e+06	9.32591e+06		5.35096e+06	1.08343e+06	7.65823e+06	2.06103e+06	1.43119
gi|13195624|ref|NP_077159.1|	7	395.88	0.0133953	NADH dehydrogenase [ubiquinone] 1 alpha subcomplex subunit 10, mitochondrial precursor [Mus musculus]	1.38143e+06	683812	1.10797e+06	882845	1.0532e+06	852694	1.38051e+06	2.03847e+06	1.15372e+06	1.34276e+06	1.45536e+06	1.16217e+06	1.26381e+06	1.49183e+06	2.02015e+06		1.04892e+06	265646	1.49103e+06	353851	1.42149
gi|6753050|ref|NP_033798.1|	3	129.74	0.013557	myc box-dependent-interacting protein 1 isoform 1 [Mus musculus]	859097	431164	703193	458695	519976	596768	888472	1.52307e+06	824122	939268	1.11575e+06	872950	559826	936674	983680		636766	185482	969417	274724	1.52241
gi|171543853|ref|NP_032660.2|	10	471.57	0.0137284	microtubule-associated protein 1B [Mus musculus]	1.28705e+06	605206	924313	664590	845498	869651	1.17949e+06	2.17748e+06	1.13227e+06	1.17352e+06	1.78567e+06	1.28783e+06	994462	993146	1.48299e+06		910829	249636	1.37842e+06	417805	1.51337
gi|124487407|ref|NP_031593.2|	9	397.44	0.0139628	protein bassoon [Mus musculus]	1.56677e+06	973980	1.48956e+06	1.11707e+06	1.51089e+06	1.66831e+06	1.37034e+06	4.2277e+06	1.61113e+06	2.92854e+06	2.98329e+06	1.409e+06	1.58822e+06	1.66837e+06	2.24568e+06		1.38528e+06	252001	2.33274e+06	981716	1.68395
gi|11612661|ref|NP_071290.1|	2	94.69	0.014548	FXYD domain-containing ion transport regulator 7 [Mus musculus]	521374	287978	588029	355452	357832	389131	538927	829427	664291	663558	830224	498110	351088	628956	792623		434103	113780	657285	168116	1.51412
gi|11528518|ref|NP_071313.1|	7	294.99	0.0146111	synaptic vesicle glycoprotein 2A [Mus musculus]	5.49787e+06	2.39831e+06	4.0332e+06	2.33356e+06	2.9855e+06	3.37742e+06	3.7977e+06	6.05889e+06	3.74962e+06	4.09778e+06	7.88183e+06	4.00778e+06	7.57151e+06	3.9435e+06	7.4307e+06		3.48908e+06	1.09679e+06	5.5927e+06	1.83673e+06	1.60292
gi|19527258|ref|NP_598803.1|	6	263.47	0.014831	methylmalonate-semialdehyde dehydrogenase [acylating], mitochondrial precursor [Mus musculus]	777644	375214	595237	419849	462426	414572	967926	1.26231e+06	824101	749564	851556	703503	682176	713961	872959		573267	222950	832517	187836	1.45223
gi|117606375|ref|NP_036019.2|	4	140.4	0.0149895	neuronal-specific septin-3 [Mus musculus]	916800	439287	745057	509163	516363	567822	916254	1.49774e+06	814033	912571	1.04711e+06	813305	659494	856768	1.2689e+06		658678	199762	983741	276122	1.49351
gi|124487155|ref|NP_001074640.1|	4	203.8	0.0150391	laminin subunit alpha-5 precursor [Mus musculus]	200571	138700	289425	108064	140197	263849	227379	945227	333967	230164	367184	258270	265058	230352	692408		195455	68878.3	415329	262476	2.12493
gi|31981600|ref|NP_035015.2|	2	65.35	0.0154896	NADH dehydrogenase [ubiquinone] 1 alpha subcomplex subunit 2 [Mus musculus]	216805	125048	172253	131233	138446	143545	157509	299536	156929	197334	257011	193344	185505	189990	179890		154977	31599.3	207442	46806.5	1.33854
gi|254540166|ref|NP_071705.3|	10	717.25	0.0156612	78 kDa glucose-regulated protein precursor [Mus musculus]	3.04409e+06	2.49471e+06	2.85108e+06	1.72021e+06	1.8458e+06	2.13149e+06	3.01764e+06	4.233e+06	3.26289e+06	2.74835e+06	2.9807e+06	2.84146e+06	2.84064e+06	3.24447e+06	5.40668e+06		2.44357e+06	553297	3.44477e+06	923727	1.40973
gi|225579033|ref|NP_766599.2|	5	269.52	0.0159283	isocitrate dehydrogenase [NADP], mitochondrial precursor [Mus musculus]	687494	362901	514629	347427	446896	410537	584545	1.10569e+06	657375	617451	691381	603392	519680	633827	562167		479204	124088	673871	182466	1.40623
gi|84662745|ref|NP_032165.3|	4	290.44	0.0162171	guanine nucleotide-binding protein G(q) subunit alpha [Mus musculus]	976696	561230	751659	575795	699080	722382	678986	1.54073e+06	979128	931056	1.00812e+06	774173	776667	927844	779509		709404	137984	964653	251381	1.35981
gi|61888838|ref|NP_058043.3|	3	153.47	0.0163348	3-hydroxyacyl-CoA dehydrogenase type-2 [Mus musculus]	353051	177210	245468	184273	208421	124486	287198	592556	406769	268875	312392	266491	250698	324768	364523		225730	76377.8	348384	111939	1.54337
gi|188035915|ref|NP_001120810.1|	2	58.49	0.0165524	alpha-aminoadipic semialdehyde dehydrogenase isoform b [Mus musculus]	81665.5	41768.4	74201.7	26303.1	23901.6	31727.2	63384.8	89521.9	91473.8	93784.6	49507	96523.6	47928.4	79458.7	114986		48993.2	23821.6	82898.1	23302.1	1.69203
gi|172072590|ref|NP_036116.3|	9	308.81	0.0166001	neurochondrin [Mus musculus]	1.66583e+06	821545	1.71487e+06	800959	942981	1.05093e+06	1.37888e+06	2.51953e+06	2.20576e+06	1.65891e+06	1.61366e+06	1.42776e+06	1.05755e+06	2.34647e+06	1.76316e+06		1.19657e+06	388319	1.8241e+06	496003	1.52444
gi|229093139|ref|NP_062510.2|	2	114.9	0.0166488	serine protease HTRA1 precursor [Mus musculus]	8480.66	2456.3	5138.49	4407.32	21934.4	5747.32	1498.28	11668.3	20468.5	6366.72	17946.1	13894.9	43590.5	16439.3	7256.99		7094.67	6926.22	17203.9	11747.5	2.42491
gi|227500281|ref|NP_663590.3|	7	318.44	0.0166558	electron transfer flavoprotein subunit alpha, mitochondrial precursor [Mus musculus]	1.46871e+06	836786	1.32141e+06	705564	771595	702137	1.28831e+06	1.57452e+06	1.60736e+06	1.25489e+06	1.29328e+06	1.21053e+06	1.23668e+06	1.40609e+06	1.2849e+06		1.0135e+06	331427	1.35853e+06	154921	1.34043
gi|7710086|ref|NP_057885.1|	4	299.98	0.0168014	ras-related protein Rab-10 [Mus musculus]	1.77255e+06	860362	1.36408e+06	1.03092e+06	1.13433e+06	802903	1.08343e+06	2.42608e+06	1.54524e+06	1.41951e+06	1.73168e+06	1.41076e+06	1.23567e+06	1.49662e+06	1.43283e+06		1.1498e+06	330812	1.5873e+06	366689	1.38051
gi|21361209|ref|NP_291074.1|	16	1243.78	0.0172639	histone H4 [Mus musculus]	2.0852e+08	1.87294e+08	2.22509e+08	6.85165e+07	8.28272e+07	1.18234e+08	1.08898e+08	2.01246e+08	2.67057e+08	1.33355e+08	2.78645e+08	1.67328e+08	2.74139e+08	2.70377e+08	2.27841e+08		1.424e+08	6.26083e+07	2.27499e+08	5.52494e+07	1.5976
gi|11230802|ref|NP_068695.1|	10	822.56	0.0181453	alpha-actinin-4 [Mus musculus]	1.24708e+06	708272	913892	621261	698270	721919	1.01934e+06	1.85041e+06	1.27386e+06	806185	1.09869e+06	1.16084e+06	1.03624e+06	997006	1.34994e+06		847147	224427	1.19665e+06	313003	1.41256
gi|226423907|ref|NP_034053.2|	36	2426.16	0.0181678	2',3'-cyclic-nucleotide 3'-phosphodiesterase isoform 2 [Mus musculus]	1.40331e+08	7.26285e+07	1.3443e+08	8.03868e+07	1.01481e+08	8.97152e+07	1.24392e+08	2.06939e+08	1.508e+08	1.27823e+08	1.77286e+08	1.45456e+08	9.9196e+07	1.20153e+08	1.63268e+08		1.06195e+08	2.70192e+07	1.48865e+08	3.40951e+07	1.40181
gi|9845273|ref|NP_063933.1|	2	79.97	0.0182047	mitochondrial carrier homolog 1 [Mus musculus]	152240	62546.2	140001	94170.4	129864	109735	151664	263184	156549	120017	179079	129035	202638	187234	175561		120031	33198.5	176662	44977.9	1.4718
gi|73695877|ref|NP_808430.2|	2	165.05	0.0182419	AP2 associated kinase 1 isoform 2 [Mus musculus]	359086	178906	283565	223358	259302	224397	206626	658368	319782	323047	407139	345862	219074	348707	342361		247891	59697.6	370542	127525	1.49478
gi|163838641|ref|NP_065640.2|	7	336.84	0.0184157	ATP synthase subunit gamma, mitochondrial isoform a [Mus musculus]	3.47125e+06	1.80115e+06	3.03858e+06	2.18945e+06	2.26121e+06	2.53619e+06	3.27961e+06	5.63398e+06	2.91784e+06	3.22838e+06	4.83982e+06	3.28652e+06	3.13058e+06	2.91947e+06	3.96871e+06		2.65392e+06	621625	3.74066e+06	1.00265e+06	1.40949
gi|6754036|ref|NP_034455.1|	18	1134.42	0.019417	aspartate aminotransferase, mitochondrial [Mus musculus]	3.0005e+07	1.45002e+07	2.32499e+07	1.47297e+07	1.71998e+07	1.81801e+07	1.99632e+07	3.95978e+07	2.44785e+07	2.94614e+07	2.42858e+07	2.36653e+07	1.98515e+07	2.37278e+07	3.08389e+07		1.96897e+07	5.46454e+06	2.69884e+07	6.16619e+06	1.37068
gi|113195686|ref|NP_034852.2|	13	808.26	0.0196515	lamin-B2 [Mus musculus]	5.21204e+06	4.56551e+06	4.84811e+06	3.02925e+06	3.23714e+06	3.87247e+06	4.16346e+06	7.04834e+06	6.61984e+06	4.89041e+06	4.54819e+06	4.14931e+06	4.20508e+06	6.92498e+06	7.07423e+06		4.13257e+06	811625	5.68255e+06	1.34549e+06	1.37506
gi|10946928|ref|NP_067485.1|	3	477.74	0.0200473	heterogeneous nuclear ribonucleoprotein H [Mus musculus]	1.4597e+06	1.10974e+06	777487	584078	741785	1.08689e+06	991197	899402	889798	645957	541439	544501	468888	714442	383590		964410	291920	636002	188603	-1.51636
gi|31088914|ref|NP_852063.1|	2	75.9	0.0206607	ankyrin repeat and sterile alpha motif domain-containing protein 1B isoform 2 [Mus musculus]	166235	79543.6	187350	96896.9	104083	108564	151714	241919	127127	145999	189424	214705	497254	191757	168755		127769	40438.2	222118	116988	1.73843
gi|157041260|ref|NP_038539.2|	2	154.88	0.0213516	band 4.1-like protein 2 [Mus musculus]	458864	216085	330640	249677	322090	319045	377789	684990	360804	452296	500036	401137	354455	365622	895510		324884	79914.2	501856	193201	1.54472
gi|6678794|ref|NP_032953.1|	2	41.38	0.021741	dual specificity mitogen-activated protein kinase kinase 1 [Mus musculus]	394579	301483	377902	207971	222730	235817	311372	625935	453664	335273	451849	417631	233708	555486	394865		293122	74580.7	433551	121870	1.47908
gi|226958349|ref|NP_033441.2|	7	468.88	0.0218994	triosephosphate isomerase [Mus musculus]	7.13867e+06	4.10019e+06	6.20378e+06	4.32496e+06	5.55959e+06	5.1889e+06	7.33628e+06	1.21933e+07	6.90786e+06	7.60722e+06	9.49882e+06	6.64069e+06	5.23793e+06	6.71626e+06	9.89612e+06		5.6932e+06	1.27356e+06	8.08728e+06	2.26263e+06	1.42052
gi|7305619|ref|NP_038728.1|	2	76.49	0.0227743	ubiquitin carboxyl-terminal hydrolase 5 [Mus musculus]	219831	90974.1	158321	124084	116510	134219	211867	313481	191948	207139	305576	219795	143313	151528	352436		150829	48810.4	235652	78524.9	1.56237
gi|56090141|ref|NP_001007597.1|	3	222.45	0.0231634	reticulon-1 isoform RTN1-C [Mus musculus]	798217	231508	737769	296041	329774	367855	407058	778524	750806	466163	653650	757321	485705	926005	620131		452603	223050	679788	155367	1.50195
gi|124487483|ref|NP_001074599.1|	6	388.12	0.0234396	2-oxoglutarate dehydrogenase-like, mitochondrial [Mus musculus]	773500	328004	590829	381634	390291	407890	640525	1.08227e+06	768766	706231	685083	565753	488795	733241	653635		501810	166778	710472	175714	1.41582
gi|31980772|ref|NP_038664.2|	3	285.5	0.0237454	serine/threonine-protein phosphatase PP1-gamma catalytic subunit [Mus musculus]	315095	148265	270362	177597	187754	181809	304212	507837	303326	305771	306428	217758	244575	346953	357605		226442	68096.8	323782	87925.3	1.42987
gi|33469051|ref|NP_878259.1|	6	363.89	0.0238822	tubulin polymerization-promoting protein [Mus musculus]	3.79198e+06	2.06369e+06	3.7029e+06	2.36988e+06	2.33613e+06	2.4061e+06	3.22315e+06	5.91918e+06	3.48132e+06	4.54077e+06	4.7689e+06	3.79726e+06	2.32422e+06	3.24217e+06	7.04436e+06		2.84198e+06	714547	4.38977e+06	1.52654e+06	1.54462
gi|6753960|ref|NP_034396.1|	2	69.2	0.0241491	guanine deaminase [Mus musculus]	305218	141858	241946	168267	194144	198159	324216	389429	224806	286693	336804	312777	272600	252552	351085		224830	68762	303343	54601.1	1.34921
gi|27369748|ref|NP_766120.1|	7	386.01	0.0243134	succinate-semialdehyde dehydrogenase, mitochondrial precursor [Mus musculus]	3.45339e+06	1.93253e+06	2.65003e+06	1.78311e+06	2.0347e+06	2.17083e+06	2.73612e+06	5.69797e+06	3.53091e+06	3.47252e+06	3.36422e+06	2.76549e+06	2.16802e+06	2.78488e+06	3.48844e+06		2.39439e+06	587357	3.40906e+06	1.04268e+06	1.42377
gi|31560370|ref|NP_064326.2|	4	209.74	0.024708	septin-6 isoform 2 [Mus musculus]	1.34011e+06	680681	1.02237e+06	775626	813081	859976	1.18575e+06	2.07906e+06	1.17359e+06	1.25322e+06	1.40363e+06	1.09639e+06	876718	1.23638e+06	1.47177e+06		953943	238987	1.32385e+06	355663	1.38776
gi|6680954|ref|NP_031753.1|	21	972.62	0.0252345	contactin-1 precursor [Mus musculus]	1.55075e+07	7.71554e+06	1.1964e+07	7.72735e+06	9.4695e+06	9.1592e+06	1.38541e+07	2.05952e+07	1.40698e+07	1.27689e+07	1.44808e+07	1.19685e+07	1.09597e+07	1.51796e+07	1.52136e+07		1.0771e+07	3.06198e+06	1.44045e+07	2.93193e+06	1.33734
gi|38371755|ref|NP_081269.1|	5	137.13	0.0259531	N(G),N(G)-dimethylarginine dimethylaminohydrolase 1 [Mus musculus]	1.25654e+06	548892	1.0974e+06	699851	903903	750153	1.25302e+06	1.91685e+06	1.25074e+06	1.07159e+06	1.21686e+06	1.11823e+06	1.13858e+06	1.04275e+06	2.29877e+06		929965	279949	1.3818e+06	464651	1.48586
gi|40254595|ref|NP_034085.2|	18	1395.82	0.0264523	dihydropyrimidinase-related protein 2 [Mus musculus]	5.32602e+07	2.9153e+07	4.56595e+07	2.9781e+07	3.41717e+07	3.4423e+07	5.28408e+07	9.21191e+07	5.16412e+07	5.16115e+07	5.79183e+07	5.05206e+07	3.79153e+07	4.40546e+07	6.5139e+07		3.98984e+07	1.04868e+07	5.6365e+07	1.65993e+07	1.41271
gi|256000788|ref|NP_001157724.1|	2	341.34	0.0266023	tropomyosin alpha-1 chain isoform 6 [Mus musculus]	542273	386819	462421	266831	339082	371794	462189	659061	659094	482754	488709	489072	386159	773660	451726		404487	91541.3	548780	132180	1.35673
gi|10946870|ref|NP_067448.1|	2	76.76	0.027057	alcohol dehydrogenase [NADP+] [Mus musculus]	217579	147480	167271	146935	188038	209288	273831	522897	261212	259637	295623	237842	149017	282620	336096		192918	45246.9	293118	107386	1.51939
gi|6754976|ref|NP_035164.1|	6	166.59	0.0284139	peroxiredoxin-1 [Mus musculus]	1.05999e+06	478749	839680	774406	808080	599654	1.01374e+06	1.50243e+06	915933	869312	1.53545e+06	989296	881767	905973	1.22005e+06		796328	207694	1.10253e+06	280446	1.38451
gi|255759902|ref|NP_776101.3|	4	123.84	0.0287576	amine oxidase [flavin-containing] A [Mus musculus]	290221	124763	236785	118412	143199	133500	224312	470867	275652	214504	221207	236348	207386	266803	226830		181599	67921.1	264949	86654.5	1.45898
gi|22267442|ref|NP_080175.1|	15	880.75	0.0293158	cytochrome b-c1 complex subunit 2, mitochondrial precursor [Mus musculus]	1.40001e+07	7.27324e+06	1.05906e+07	7.37446e+06	7.94927e+06	7.19401e+06	1.10144e+07	1.90948e+07	1.18875e+07	1.13941e+07	1.30811e+07	1.05836e+07	9.64055e+06	1.13314e+07	1.22898e+07		9.3423e+06	2.60635e+06	1.24129e+07	2.89396e+06	1.32867
gi|112363107|ref|NP_032717.2|	28	1651.24	0.0294296	neurofilament medium polypeptide [Mus musculus]	3.91513e+07	1.86224e+07	2.63373e+07	2.23177e+07	2.71775e+07	2.29568e+07	3.42193e+07	5.82392e+07	3.41744e+07	2.72853e+07	4.18476e+07	3.5235e+07	3.21935e+07	2.89746e+07	3.97845e+07		2.72546e+07	7.16757e+06	3.72168e+07	9.81952e+06	1.36552
gi|57634518|ref|NP_001009818.1|	4	305.93	0.0297394	septin-11 [Mus musculus]	1.65187e+06	834279	1.25746e+06	855545	898087	932653	1.53022e+06	2.03035e+06	1.34196e+06	2.20242e+06	1.43813e+06	1.06631e+06	1.14975e+06	2.23623e+06	1.63359e+06		1.13716e+06	342519	1.63734e+06	466477	1.43985
gi|113866024|ref|NP_077776.2|	2	63.83	0.0301019	ras-related protein Rab-5C [Mus musculus]	326277	162305	233264	159755	212714	200822	284300	463445	273290	266387	239333	268639	273637	277908	354177		225634	61592.7	302102	73001.3	1.3389
gi|27370360|ref|NP_766478.1|	4	149.96	0.0303414	sodium- and chloride-dependent GABA transporter 3 [Mus musculus]	1.894e+06	1.2589e+06	2.00347e+06	1.257e+06	1.74819e+06	1.73691e+06	2.03849e+06	2.60322e+06	2.38134e+06	2.06843e+06	2.40031e+06	2.99477e+06	1.84476e+06	1.40158e+06	2.42546e+06		1.70528e+06	326244	2.26498e+06	487746	1.32822
gi|27229101|ref|NP_081740.2|	2	77.67	0.0307557	hypothetical protein LOC70564 precursor [Mus musculus]	219918	140679	190060	124117	155668	147669	251505	336695	273849	210723	229641	212518	203865	244696	162329		175659	46515.3	234290	52529.1	1.33377
gi|31982764|ref|NP_035534.2|	2	61.38	0.0315192	large neutral amino acids transporter small subunit 1 [Mus musculus]	303648	216826	278254	210999	240242	269224	358295	523756	297345	358385	375060	236856	301961	372081	351774		268213	51911.2	352152	83857.9	1.31296
gi|13385492|ref|NP_080263.1|	3	136.39	0.0320442	NADH dehydrogenase [ubiquinone] 1 alpha subcomplex subunit 6 [Mus musculus]	514702	215404	447278	307602	342496	314776	473213	961794	529943	538378	548165	391311	360064	459191	576771		373639	107293	545702	185236	1.46051
gi|126517469|ref|NP_001075448.1|	11	551.19	0.0320763	methyl-CpG-binding protein 2 isoform 1 [Mus musculus]	4.35157e+06	4.25379e+06	5.09093e+06	1.87409e+06	1.948e+06	3.07006e+06	2.89598e+06	4.72631e+06	6.18685e+06	3.80731e+06	4.87514e+06	3.02565e+06	4.23159e+06	6.13729e+06	5.64838e+06		3.35492e+06	1.24359e+06	4.82981e+06	1.12709e+06	1.43962
gi|83715998|ref|NP_031533.2|	3	135.54	0.0322562	ATP synthase subunit e, mitochondrial [Mus musculus]	2.13855e+06	1.1337e+06	1.78381e+06	1.32003e+06	1.46306e+06	1.52351e+06	2.15686e+06	4.03304e+06	1.94708e+06	2.61716e+06	2.68553e+06	1.78189e+06	1.40943e+06	2.26696e+06	2.32138e+06		1.64565e+06	395761	2.38281e+06	791513	1.44795
gi|31542413|ref|NP_035909.2|	2	48.12	0.0326564	coronin-1C [Mus musculus]	106904	53578.6	95701.3	59068.8	71423.9	74325.2	122915	175493	87595.1	106692	122100	107317	80066.7	106996	160612		83416.6	25730.2	118359	33516.4	1.41889
gi|183396771|ref|NP_034607.3|	18	1085.25	0.0328461	60 kDa heat shock protein, mitochondrial [Mus musculus]	9.25197e+06	5.11521e+06	7.29511e+06	5.19231e+06	5.89805e+06	6.12141e+06	7.81769e+06	1.41218e+07	8.16426e+06	8.14132e+06	8.52137e+06	7.85584e+06	6.80689e+06	8.37961e+06	7.90979e+06		6.67025e+06	1.52054e+06	8.73761e+06	2.23733e+06	1.30994
gi|13507622|ref|NP_109617.1|	2	71.77	0.0332846	phosphatidylinositide phosphatase SAC1 [Mus musculus]	168681	107023	141480	76320.9	99942.9	100877	209574	186514	165592	128673	174781	137745	245357	163035	221696		129128	46754.1	177924	39570.2	1.37788
gi|148747526|ref|NP_033031.2|	3	106.95	0.0334265	ras-related protein Rab-7a [Mus musculus]	506766	275628	390157	246048	282799	296382	458989	582885	454437	440410	401089	434264	331427	533323	458720		350967	101479	454569	76831.1	1.29519
gi|190684703|ref|NP_036010.2|	2	78.11	0.0337188	regulator of G-protein signaling 7 isoform 1 [Mus musculus]	93192.5	61088.5	102899	55181.9	63581.1	71847.5	111263	151401	86306.8	99357.6	93390.4	86882.4	92911.4	103379	146868		79864.7	22305.7	107562	26313	1.3468
gi|12963571|ref|NP_075691.1|	5	173.5	0.0341483	NADH dehydrogenase [ubiquinone] 1 alpha subcomplex subunit 7 [Mus musculus]	1.07968e+06	492445	857584	490911	612377	613750	842725	1.42145e+06	954478	978218	867987	772956	755356	1.03096e+06	835999		712782	219898	952175	213323	1.33586
gi|94395561|ref|XP_995553.1|	3	528.42	0.034249	PREDICTED: histone H3.3-like isoform 1 [Mus musculus]	4.06055e+07	2.88932e+07	5.78078e+07	1.36343e+07	1.53696e+07	2.71159e+07	2.81614e+07	5.67811e+07	5.31931e+07	3.21581e+07	5.2081e+07	3.12133e+07	3.66987e+07	4.00377e+07	6.07155e+07		3.02268e+07	1.51669e+07	4.53598e+07	1.16529e+07	1.50065
gi|70608131|ref|NP_083949.2|	12	510.81	0.0351984	mitochondrial inner membrane protein [Mus musculus]	2.98483e+06	1.80963e+06	2.46252e+06	1.90964e+06	1.99844e+06	2.09704e+06	2.1822e+06	4.87888e+06	2.8987e+06	2.84764e+06	3.55687e+06	2.27436e+06	2.20267e+06	2.77919e+06	2.32123e+06		2.20633e+06	402666	2.96994e+06	889487	1.3461
gi|46593021|ref|NP_079683.2|	14	963.37	0.035273	cytochrome b-c1 complex subunit 1, mitochondrial precursor [Mus musculus]	1.64231e+07	9.41281e+06	1.41224e+07	9.80442e+06	1.04537e+07	1.04547e+07	1.38882e+07	2.64828e+07	1.49104e+07	1.51557e+07	1.48558e+07	1.3042e+07	1.22065e+07	1.60589e+07	1.51874e+07		1.20799e+07	2.70439e+06	1.59874e+07	4.42237e+06	1.32347
gi|31982186|ref|NP_032643.2|	18	1145.99	0.0354504	malate dehydrogenase, mitochondrial precursor [Mus musculus]	7.60231e+07	3.96111e+07	6.02611e+07	3.9705e+07	4.75971e+07	4.53275e+07	6.19303e+07	1.1598e+08	6.73058e+07	6.54714e+07	6.76866e+07	6.11655e+07	5.0401e+07	6.74328e+07	7.20789e+07		5.29222e+07	1.35805e+07	7.09402e+07	1.93215e+07	1.34046
gi|6754084|ref|NP_034488.1|	4	268.88	0.0355713	glutathione S-transferase Mu 1 [Mus musculus]	1.29413e+06	767458	1.14577e+06	743271	1.03053e+06	926466	1.18329e+06	2.26231e+06	1.421e+06	1.2931e+06	1.62896e+06	1.32814e+06	844645	985839	1.91522e+06		1.01299e+06	210754	1.4599e+06	467474	1.44118
gi|31982561|ref|NP_703187.2|	4	233.4	0.0357052	reticulon-1 isoform RTN1-A [Mus musculus]	938075	418373	759381	477423	546404	552309	895182	1.27149e+06	747387	777460	862895	757825	771232	774672	979694		655307	207597	867831	180578	1.32431
gi|10946578|ref|NP_067253.1|	3	214.59	0.0358077	thymosin beta-4 [Mus musculus]	4.25064e+06	2.00304e+06	3.95165e+06	2.8045e+06	2.47408e+06	2.86272e+06	4.15275e+06	7.19706e+06	3.9478e+06	3.32198e+06	6.83241e+06	4.06008e+06	3.21318e+06	3.47174e+06	7.32534e+06		3.2142e+06	894895	4.9212e+06	1.84689e+06	1.53108
gi|13384620|ref|NP_079555.1|	16	760.49	0.0358206	heterogeneous nuclear ribonucleoprotein K [Mus musculus]	7.64478e+06	5.1745e+06	4.14537e+06	2.46681e+06	2.73101e+06	4.47727e+06	5.63824e+06	3.03421e+06	3.80908e+06	3.08629e+06	2.4322e+06	2.7687e+06	2.36432e+06	3.84482e+06	2.95992e+06		4.61114e+06	1.77685e+06	3.03744e+06	553860	-1.5181
gi|74271899|ref|NP_034435.1|	4	429.49	0.0359587	guanine nucleotide binding protein, alpha inhibiting 1 [Mus musculus]	2.16781e+06	1.13563e+06	1.78321e+06	1.23802e+06	1.39505e+06	1.26153e+06	1.9447e+06	3.27662e+06	2.23277e+06	2.00199e+06	2.17921e+06	1.87015e+06	1.53126e+06	1.60687e+06	2.01701e+06		1.56085e+06	401519	2.08948e+06	540295	1.33868
gi|33859811|ref|NP_849209.1|	6	333.53	0.0365272	trifunctional enzyme subunit alpha, mitochondrial precursor [Mus musculus]	1.00096e+06	664856	1.16171e+06	785390	839044	685042	1.10067e+06	2.41285e+06	1.21663e+06	1.18195e+06	1.39166e+06	1.15669e+06	1.03845e+06	1.11176e+06	778193		891096	198641	1.28602e+06	487385	1.44319
gi|6678467|ref|NP_033473.1|	5	1651.12	0.0365437	tubulin alpha-4A chain [Mus musculus]	1.22219e+07	6.00296e+06	9.51519e+06	5.90442e+06	6.02071e+06	6.54408e+06	9.9445e+06	1.75333e+07	1.11244e+07	9.91722e+06	1.02743e+07	1.1151e+07	6.86092e+06	1.05035e+07	1.12931e+07		8.02196e+06	2.52701e+06	1.10822e+07	2.97204e+06	1.38148
gi|189409138|ref|NP_082270.1|	5	242.83	0.0374921	cullin-associated NEDD8-dissociated protein 1 [Mus musculus]	344443	181859	293355	191694	196420	217046	293807	643079	309750	361432	434345	332783	226194	335569	236100		245518	64001.5	359907	132439	1.46591
gi|256773218|ref|NP_001038980.1|	8	383.33	0.0377406	synaptojanin-1 isoform b [Mus musculus]	2.17094e+06	1.22846e+06	1.94606e+06	1.12995e+06	1.26458e+06	1.40433e+06	1.77055e+06	3.16799e+06	2.1122e+06	1.80996e+06	2.14832e+06	1.71888e+06	1.50759e+06	1.94469e+06	2.02442e+06		1.55927e+06	402697	2.05426e+06	498068	1.31745
gi|162287370|ref|NP_001002011.2|	20	1227.18	0.0383039	prelamin-A/C isoform A [Mus musculus]	1.07502e+07	8.62306e+06	9.83518e+06	5.98126e+06	5.91101e+06	7.33756e+06	7.6946e+06	1.40261e+07	1.1523e+07	8.60743e+06	9.86009e+06	8.11398e+06	8.27557e+06	1.25536e+07	9.68247e+06		8.01898e+06	1.83885e+06	1.03303e+07	2.16359e+06	1.28823
gi|41152517|ref|NP_036145.1|	8	825.83	0.0391114	core histone macro-H2A.1 isoform 1 [Mus musculus]	6.92504e+06	5.73561e+06	8.49599e+06	2.76342e+06	2.87213e+06	4.93228e+06	4.27717e+06	6.6159e+06	9.44141e+06	5.10973e+06	7.12455e+06	6.42801e+06	5.85368e+06	9.57092e+06	7.49974e+06		5.14309e+06	2.09693e+06	7.20549e+06	1.59729e+06	1.401
gi|10092608|ref|NP_038569.1|	2	66.47	0.0395586	glutathione S-transferase P 1 [Mus musculus]	1.24909e+06	464950	1.14068e+06	646653	810159	809257	1.19577e+06	2.86395e+06	1.16105e+06	1.21335e+06	1.38469e+06	1.32637e+06	828665	937416	1.74746e+06		902366	299163	1.43287e+06	642900	1.5879
gi|20070420|ref|NP_613067.1|	4	173.66	0.0398078	ES1 protein homolog, mitochondrial precursor [Mus musculus]	873247	456114	777967	449170	512479	461641	862059	1.7114e+06	922603	706491	838678	690270	581922	904837	1.06113e+06		627525	199985	927166	351594	1.4775
gi|55741460|ref|NP_065594.2|	2	144.13	0.0399022	protein DJ-1 [Mus musculus]	1.08167e+06	497188	792782	469770	593736	552706	786596	1.46903e+06	918355	797413	916305	1.03659e+06	590847	918479	843237		682064	218575	936281	251334	1.37272
gi|6753234|ref|NP_033914.1|	3	130.75	0.0401207	voltage-dependent calcium channel subunit alpha-2/delta-1 isoform e [Mus musculus]	338328	170171	296238	181243	215967	210283	322232	511880	391751	262940	277305	255732	258681	374782	376638		247780	69472.5	338714	91294.3	1.36699
gi|19527168|ref|NP_598709.1|	4	98.49	0.0410796	PC4 and SFRS1-interacting protein [Mus musculus]	552443	472275	528385	230806	244330	371148	438680	515313	710296	407152	561336	373560	531641	830613	672287		405438	129052	575275	154683	1.4189
gi|6678365|ref|NP_033417.1|	5	179	0.0415178	GTP-binding nuclear protein Ran [Mus musculus]	1.59549e+06	1.22132e+06	1.32923e+06	766318	867309	1.07361e+06	1.06799e+06	1.94609e+06	1.61048e+06	1.23636e+06	1.39432e+06	1.22224e+06	1.14621e+06	1.37978e+06	1.50721e+06		1.13161e+06	280771	1.43033e+06	259085	1.26398
gi|19526818|ref|NP_598429.1|	12	535.04	0.0416876	phosphate carrier protein, mitochondrial precursor [Mus musculus]	1.74444e+07	9.70965e+06	1.4394e+07	9.36173e+06	1.12898e+07	1.08721e+07	1.67753e+07	2.60468e+07	1.67543e+07	1.46918e+07	1.68051e+07	1.38997e+07	1.3213e+07	1.57081e+07	1.64715e+07		1.28353e+07	3.3485e+06	1.66988e+07	4.00798e+06	1.30101
gi|15147224|ref|NP_081600.1|	3	121.7	0.0417611	sideroflexin-1 [Mus musculus]	372159	176089	304838	198492	223810	231992	376544	727202	322715	345674	411841	279587	291838	299131	454010		269132	82165.8	391500	148727	1.45468
gi|12963495|ref|NP_075611.1|	4	175.96	0.0418166	neuronal membrane glycoprotein M6-b isoform 4 [Mus musculus]	3.21736e+06	1.54282e+06	3.33593e+06	1.8194e+06	2.2087e+06	2.39662e+06	3.11656e+06	5.48407e+06	3.73076e+06	3.61993e+06	3.42693e+06	2.97225e+06	1.97492e+06	3.1674e+06	4.00532e+06		2.51963e+06	714818	3.5477e+06	997257	1.40802
gi|6680832|ref|NP_031615.1|	13	928.18	0.0426441	calmodulin [Mus musculus]	3.75422e+07	1.91173e+07	3.30161e+07	2.14813e+07	2.11975e+07	2.1758e+07	2.96594e+07	5.06906e+07	3.29998e+07	3.59663e+07	3.84815e+07	3.07013e+07	2.15207e+07	3.0518e+07	4.16796e+07		2.62531e+07	7.12086e+06	3.53197e+07	8.67926e+06	1.34536
gi|134288917|ref|NP_084514.2|	18	685.54	0.0434535	cytoplasmic dynein 1 heavy chain 1 [Mus musculus]	2.18148e+06	1.34238e+06	2.40198e+06	1.62468e+06	1.69947e+06	1.37018e+06	2.47926e+06	4.51656e+06	2.48476e+06	2.37129e+06	3.07459e+06	2.36819e+06	1.70466e+06	2.47243e+06	1.93469e+06		1.87135e+06	477609	2.6159e+06	868191	1.39787
gi|56699478|ref|NP_796210.2|	4	592.62	0.0435382	plasma membrane calcium ATPase 3 [Mus musculus]	417270	205042	336379	187797	248561	289136	293383	472931	341255	287897	313614	281248	590067	408587	371163		282510	78897.1	383345	105366	1.35693
gi|6755448|ref|NP_035472.1|	2	49.12	0.0435936	vesicle-trafficking protein SEC22b [Mus musculus]	323056	222939	432892	112827	164818	199042	707679	572937	440138	308855	320459	395511	381235	655382	949491		309036	205451	503001	216733	1.62764
gi|12963559|ref|NP_075668.1|	2	120.12	0.0440826	V-type proton ATPase subunit G 2 [Mus musculus]	862291	429906	569112	485629	607105	536115	849623	1.5719e+06	668952	886978	734778	821522	637226	630622	1.23959e+06		619969	170985	898946	337086	1.44999
gi|30409956|ref|NP_848492.1|	18	2565.71	0.0447874	sodium/potassium-transporting ATPase subunit alpha-2 precursor [Mus musculus]	2.21035e+07	1.23393e+07	1.92363e+07	1.26229e+07	1.62491e+07	1.54787e+07	2.19384e+07	3.24143e+07	2.13581e+07	2.22069e+07	2.33651e+07	1.78242e+07	1.64092e+07	1.89845e+07	2.45753e+07		1.71383e+07	4.06323e+06	2.21422e+07	5.00049e+06	1.29197
gi|227116327|ref|NP_035732.2|	2	94.17	0.0458226	talin-1 [Mus musculus]	21631.2	37141.1	56543.7	36671.7	53050.9	14426.6	81814.3	180684	52524.8	51419.1	67423.4	82154	66053.7	49108	49664.1		43039.9	22870.8	74878.9	44289.9	1.73976
gi|6680924|ref|NP_031713.1|	3	188.75	0.0465331	cofilin-1 [Mus musculus]	6.66273e+06	3.29492e+06	6.05241e+06	3.6109e+06	4.26226e+06	3.90098e+06	6.1819e+06	1.01998e+07	6.83362e+06	5.92809e+06	6.40664e+06	5.59939e+06	4.41215e+06	5.30779e+06	7.98561e+06		4.8523e+06	1.39675e+06	6.58413e+06	1.80781e+06	1.35691
gi|21450277|ref|NP_659149.1|	19	2198.97	0.0475743	sodium/potassium-transporting ATPase subunit alpha-1 precursor [Mus musculus]	2.30185e+07	1.08702e+07	1.94416e+07	1.26471e+07	1.29816e+07	1.44338e+07	1.8502e+07	3.39885e+07	2.17272e+07	1.932e+07	2.27955e+07	1.74638e+07	1.37781e+07	2.25328e+07	2.04727e+07		1.5985e+07	4.4061e+06	2.15098e+07	5.86132e+06	1.34563
gi|6680748|ref|NP_031531.1|	32	1952.02	0.0484928	ATP synthase subunit alpha, mitochondrial precursor [Mus musculus]	6.42653e+07	3.64624e+07	5.44979e+07	3.75876e+07	4.20542e+07	4.10576e+07	6.13181e+07	1.04059e+08	5.96513e+07	5.84326e+07	6.36027e+07	5.08819e+07	4.54082e+07	5.81828e+07	6.78845e+07		4.81776e+07	1.16119e+07	6.35129e+07	1.78067e+07	1.31831
gi|31981690|ref|NP_112442.2|	16	1751.94	0.048524	heat shock cognate 71 kDa protein [Mus musculus]	2.40408e+07	1.30447e+07	1.82694e+07	1.28514e+07	1.32954e+07	1.55352e+07	1.94007e+07	3.30208e+07	1.90078e+07	1.857e+07	2.2258e+07	1.933e+07	1.66972e+07	1.84997e+07	2.38761e+07		1.66339e+07	4.17799e+06	2.14075e+07	5.21612e+06	1.28698
gi|71061455|ref|NP_001021118.1|	7	268.79	0.0486976	dynamin-1-like protein isoform b [Mus musculus]	364993	221374	298766	225084	228298	249497	288036	494876	281126	403962	488473	334079	206950	449336	288951		268007	52741.6	368469	106504	1.37485
gi|6679937|ref|NP_032110.1|	10	714.42	0.0488802	glyceraldehyde-3-phosphate dehydrogenase [Mus musculus]	6.00459e+07	2.78518e+07	4.56389e+07	3.22997e+07	3.59023e+07	3.65355e+07	5.73412e+07	8.79829e+07	5.15794e+07	4.94139e+07	6.13327e+07	5.2705e+07	3.746e+07	4.79793e+07	6.68349e+07		4.22308e+07	1.24846e+07	5.6911e+07	1.53247e+07	1.34762
gi|83816893|ref|NP_031866.2|	8	513.06	0.0489547	probable ATP-dependent RNA helicase DDX5 [Mus musculus]	1.70929e+06	1.23354e+06	1.47057e+06	783039	926115	1.05791e+06	1.55006e+06	2.06382e+06	1.48512e+06	1.19673e+06	1.70554e+06	1.2641e+06	1.46256e+06	1.67328e+06	2.30775e+06		1.24722e+06	343923	1.64486e+06	382471	1.31882
gi|27734986|ref|NP_663517.2|	8	295.41	0.0493816	putative adenosylhomocysteinase 2 [Mus musculus]	2.52465e+06	1.37432e+06	1.96784e+06	1.50703e+06	1.66254e+06	1.50134e+06	2.334e+06	3.45354e+06	2.38843e+06	2.1657e+06	2.37148e+06	1.89319e+06	1.95261e+06	1.84606e+06	2.78534e+06		1.83882e+06	447777	2.35704e+06	542925	1.28183
gi|28316760|ref|NP_783595.1|	11	627.17	0.0494818	histone H2B type 1-B [Mus musculus]	8.11381e+07	7.01036e+07	1.40737e+08	3.35703e+07	3.41729e+07	5.06336e+07	5.26156e+07	8.7917e+07	1.28619e+08	5.18718e+07	1.01809e+08	8.96167e+07	6.88915e+07	1.65217e+08	1.1747e+08		6.61388e+07	3.72189e+07	1.01427e+08	3.56619e+07	1.53354
gi|13259378|ref|NP_077725.1|	9	901.03	0.0494925	syntaxin-1B [Mus musculus]	1.66115e+07	8.04576e+06	1.21769e+07	7.77151e+06	8.98289e+06	8.9116e+06	1.30208e+07	2.10251e+07	1.50445e+07	1.23773e+07	1.35494e+07	1.23142e+07	1.08912e+07	1.36645e+07	1.24495e+07		1.07887e+07	3.27174e+06	1.39145e+07	3.12235e+06	1.28972
gi|9845265|ref|NP_063936.1|	2	107.02	0.0495154	ubiquitin-60S ribosomal protein L40 [Mus musculus]	1.72499e+06	1.15852e+06	1.98258e+06	831680	1.04724e+06	1.56668e+06	1.2095e+06	2.22727e+06	1.9475e+06	2.03434e+06	1.88846e+06	1.47662e+06	994127	2.15937e+06	2.15439e+06		1.36017e+06	409009	1.86026e+06	422028	1.36767
gi|33563266|ref|NP_035016.1|	5	271.25	0.0500657	NADH dehydrogenase [ubiquinone] 1 alpha subcomplex subunit 4 [Mus musculus]	5.46553e+06	2.58006e+06	4.99474e+06	3.16313e+06	3.47706e+06	3.73989e+06	4.17858e+06	7.95595e+06	4.0431e+06	4.99858e+06	6.09945e+06	4.04285e+06	4.30402e+06	4.45091e+06	5.62232e+06		3.94271e+06	1.01685e+06	5.18965e+06	1.34503e+06	1.31626
gi|31980648|ref|NP_058054.2|	24	1968.61	0.050409	ATP synthase subunit beta, mitochondrial precursor [Mus musculus]	8.66535e+07	4.86615e+07	6.62458e+07	4.83771e+07	5.49038e+07	5.15109e+07	7.61679e+07	1.32626e+08	8.17737e+07	6.85631e+07	7.51874e+07	6.79754e+07	5.90164e+07	7.3166e+07	9.12711e+07		6.17886e+07	1.50006e+07	8.11973e+07	2.29089e+07	1.31411
gi|10181184|ref|NP_065607.1|	2	87.04	0.0506607	ATP synthase subunit f, mitochondrial [Mus musculus]	1.27198e+06	663097	1.06756e+06	744045	764573	855053	1.01601e+06	1.99102e+06	1.28093e+06	1.16352e+06	1.1424e+06	930910	829440	1.0715e+06	1.29223e+06		911759	215924	1.21274e+06	352612	1.33011
gi|170650630|ref|NP_071877.3|	11	604.13	0.0519446	NAD-dependent deacetylase sirtuin-2 isoform 1 [Mus musculus]	5.92782e+06	2.72958e+06	5.4684e+06	3.43526e+06	3.8222e+06	3.65128e+06	4.98637e+06	9.26897e+06	5.27049e+06	5.44779e+06	7.52379e+06	5.28394e+06	3.60996e+06	4.76816e+06	5.90491e+06		4.2887e+06	1.17957e+06	5.88475e+06	1.75216e+06	1.37215
gi|6680309|ref|NP_032329.1|	7	241.47	0.0522948	10 kDa heat shock protein, mitochondrial [Mus musculus]	2.63696e+06	1.39635e+06	2.18069e+06	1.47685e+06	1.59069e+06	1.7747e+06	2.59148e+06	3.37586e+06	2.17324e+06	2.2862e+06	2.52751e+06	2.14556e+06	2.1736e+06	2.34206e+06	2.27335e+06		1.94968e+06	520716	2.41217e+06	408332	1.23722
gi|27261824|ref|NP_705807.2|	4	127.93	0.0531317	synaptic vesicle glycoprotein 2B [Mus musculus]	1.06993e+06	406366	832639	530713	605975	613650	766409	1.43805e+06	815830	780741	1.01305e+06	718793	743853	922344	861823		689384	219561	911810	233496	1.32265
gi|6678483|ref|NP_033483.1|	9	427.51	0.0533684	ubiquitin-like modifier-activating enzyme 1 isoform 1 [Mus musculus]	2.67953e+06	1.64785e+06	2.38117e+06	1.44554e+06	1.5293e+06	1.72664e+06	2.15363e+06	4.14084e+06	2.91643e+06	2.43076e+06	2.28577e+06	2.18122e+06	1.71837e+06	2.61328e+06	2.20405e+06		1.93766e+06	471021	2.56134e+06	726965	1.32187
gi|22094075|ref|NP_031477.1|	6	922.32	0.0533687	ADP/ATP translocase 2 [Mus musculus]	7.55378e+06	4.04009e+06	6.03057e+06	4.43173e+06	5.45645e+06	4.97399e+06	7.84083e+06	1.26575e+07	6.77046e+06	7.46771e+06	8.11279e+06	6.15702e+06	5.35835e+06	6.85747e+06	7.68925e+06		5.76106e+06	1.47496e+06	7.63382e+06	2.21051e+06	1.32507
gi|40068493|ref|NP_951062.1|	4	366.47	0.0538053	probable ATP-dependent RNA helicase DDX17 isoform 1 [Mus musculus]	250879	235470	223828	112337	128566	173595	231855	244448	268340	186079	250754	215825	222537	301383	283762		193790	55743.9	246641	37920.3	1.27272
gi|24418919|ref|NP_722476.1|	7	451.83	0.0539577	glycogen phosphorylase, brain form [Mus musculus]	631724	234436	441941	258110	209692	325561	433957	783173	458300	456452	459601	447393	309887	624214	496210		362203	150505	504404	141246	1.3926
gi|13385392|ref|NP_080174.1|	4	322.89	0.0539854	alpha-soluble NSF attachment protein [Mus musculus]	587906	304098	544630	296916	334135	419137	571051	958378	488843	579999	557469	531395	430572	500426	598704		436839	129430	580723	161845	1.32938
gi|254028189|ref|NP_081522.1|	2	85.29	0.054215	small nuclear ribonucleoprotein F [Mus musculus]	416787	275501	179063	161057	190657	241627	209516	208212	256637	110729	121279	147996	137703	242358	80616.4		239173	87388.8	163191	64624.6	-1.4656
gi|126723461|ref|NP_033970.3|	2	108.4	0.05441	T-complex protein 1 subunit theta [Mus musculus]	101714	53972.8	71294.6	70779.2	80235.5	71767.6	121103	154797	77097.6	102706	140195	109555	78750.2	81742.7	138854		81552.4	22546.8	110462	30846.1	1.35449
gi|160707901|ref|NP_038708.3|	19	1426.73	0.0551277	synapsin-1 isoform a [Mus musculus]	4.65792e+07	2.46987e+07	4.16003e+07	2.59399e+07	2.93628e+07	2.88184e+07	3.88175e+07	6.52039e+07	4.07931e+07	3.9028e+07	4.23903e+07	3.80928e+07	2.99319e+07	4.61442e+07	4.41986e+07		3.36881e+07	8.5475e+06	4.32229e+07	1.01405e+07	1.28303
gi|61097906|ref|NP_598917.1|	15	1027.51	0.0560777	alpha-actinin-1 [Mus musculus]	5.29803e+06	2.82816e+06	3.91063e+06	3.10703e+06	3.73579e+06	3.27789e+06	4.37163e+06	9.89925e+06	4.70565e+06	4.41561e+06	4.91253e+06	4.04364e+06	4.11546e+06	4.77899e+06	4.26542e+06		3.78988e+06	844965	5.14207e+06	1.94798e+06	1.35679
gi|116256512|ref|NP_001070733.1|	2	168.62	0.0565169	heterogeneous nuclear ribonucleoprotein D0 isoform a [Mus musculus]	1.12687e+06	772923	591515	358335	509014	629944	993525	471888	619875	368223	366504	457706	433244	661242	510587		711732	271605	486159	107683	-1.46399
gi|6755588|ref|NP_035558.1|	15	1070.41	0.0566596	synaptosomal-associated protein 25 [Mus musculus]	1.87621e+07	9.04302e+06	1.47002e+07	1.01533e+07	1.07557e+07	1.10833e+07	1.64004e+07	2.59817e+07	1.68486e+07	1.4478e+07	1.76438e+07	1.38129e+07	1.17297e+07	1.54757e+07	2.19293e+07		1.29854e+07	3.65435e+06	1.72374e+07	4.65331e+06	1.32745
gi|31543918|ref|NP_076074.2|	2	54.63	0.0567729	ubiquitin-conjugating enzyme E2 variant 2 isoform 1 [Mus musculus]	227827	126547	181962	149759	172683	162195	244533	333863	182983	226090	243941	227212	177433	177927	299610		180787	42019.3	233632	57854.8	1.29231
gi|162461907|ref|NP_034611.2|	11	507.2	0.0574185	stress-70 protein, mitochondrial [Mus musculus]	3.0238e+06	1.68347e+06	2.62809e+06	1.74657e+06	1.768e+06	2.17624e+06	3.2865e+06	4.38911e+06	2.8511e+06	2.83339e+06	2.7816e+06	2.44048e+06	2.30348e+06	2.76328e+06	3.47462e+06		2.33038e+06	656122	2.97963e+06	665844	1.2786
gi|160298209|ref|NP_034454.2|	11	611.65	0.0577675	aspartate aminotransferase, cytoplasmic [Mus musculus]	6.15162e+06	2.72144e+06	5.17984e+06	3.16877e+06	3.42492e+06	3.39552e+06	5.21943e+06	8.90577e+06	5.14875e+06	5.73885e+06	6.05512e+06	5.28046e+06	3.55147e+06	4.24401e+06	6.59269e+06		4.18022e+06	1.3104e+06	5.68964e+06	1.62202e+06	1.36109
gi|31982332|ref|NP_032157.2|	13	701.6	0.0577784	glutamine synthetase [Mus musculus]	1.05087e+07	5.95196e+06	1.02427e+07	6.98352e+06	7.43907e+06	6.96653e+06	1.10126e+07	1.36273e+07	8.75824e+06	9.4857e+06	1.20336e+07	1.02158e+07	6.93718e+06	1.4451e+07	1.27805e+07		8.44358e+06	2.06688e+06	1.10362e+07	2.60439e+06	1.30705
gi|117938332|ref|NP_787030.2|	56	3838.26	0.0578627	spectrin beta chain, brain 1 isoform 1 [Mus musculus]	2.92443e+07	1.52241e+07	2.40009e+07	1.44526e+07	1.66853e+07	1.69042e+07	2.51625e+07	4.17649e+07	2.649e+07	2.36303e+07	2.50216e+07	2.50085e+07	1.75317e+07	2.38908e+07	2.95626e+07		2.02391e+07	5.8004e+06	2.66125e+07	6.99163e+06	1.3149
gi|34328471|ref|NP_062364.3|	5	215.33	0.0579293	ras-related protein Ral-A precursor [Mus musculus]	747263	527627	601278	461102	495909	578932	1.17515e+06	1.1633e+06	751097	638659	883615	637683	660483	1.6631e+06	1.33521e+06		655323	247276	966643	382182	1.47506
gi|189339262|ref|NP_079770.2|	6	200.5	0.0583387	V-type proton ATPase subunit C 1 [Mus musculus]	1.53102e+06	638057	1.44544e+06	671570	756718	883943	1.29891e+06	2.43641e+06	1.29742e+06	1.27016e+06	1.58975e+06	1.50234e+06	784766	1.28311e+06	1.59172e+06		1.03224e+06	381661	1.46946e+06	468790	1.42357
gi|31982030|ref|NP_598557.3|	4	314.79	0.0587277	rho GDP-dissociation inhibitor 1 [Mus musculus]	3.34228e+06	1.64563e+06	2.66079e+06	1.77898e+06	2.04384e+06	2.08214e+06	2.80593e+06	4.60013e+06	3.12945e+06	2.78621e+06	3.17345e+06	3.03855e+06	1.85456e+06	2.57143e+06	3.56065e+06		2.33708e+06	615847	3.0893e+06	792885	1.32186
gi|226693349|ref|NP_031621.3|	11	1228.24	0.0587931	calcium/calmodulin-dependent protein kinase type II subunit beta isoform 2 [Mus musculus]	7.12337e+06	3.07228e+06	6.75257e+06	3.61907e+06	3.4011e+06	3.91639e+06	6.02967e+06	1.01921e+07	5.95041e+06	5.90044e+06	6.94107e+06	5.6004e+06	4.26338e+06	5.5268e+06	9.39144e+06		4.84492e+06	1.72365e+06	6.72076e+06	2.04301e+06	1.38718
gi|158635979|ref|NP_001103610.1|	16	868.79	0.0589127	sarcoplasmic/endoplasmic reticulum calcium ATPase 2 isoform a [Mus musculus]	6.14213e+06	3.42059e+06	5.12057e+06	3.26362e+06	3.04437e+06	3.63801e+06	5.32653e+06	8.12573e+06	5.90337e+06	4.61265e+06	5.77644e+06	4.20678e+06	4.13176e+06	5.23798e+06	6.53996e+06		4.2794e+06	1.22338e+06	5.56683e+06	1.34057e+06	1.30084
gi|78214312|ref|NP_033855.2|	6	322.66	0.0589597	ATP synthase subunit b, mitochondrial precursor [Mus musculus]	3.67301e+06	2.82575e+06	4.74151e+06	3.50303e+06	3.93087e+06	4.03699e+06	5.84623e+06	1.00145e+07	5.25443e+06	5.68541e+06	5.95229e+06	4.26345e+06	3.17672e+06	4.86062e+06	6.57787e+06		4.07963e+06	970646	5.72317e+06	2.02763e+06	1.40286
gi|6678359|ref|NP_033414.1|	6	280.16	0.0592872	transketolase [Mus musculus]	920324	467442	726200	619159	824377	755031	1.12063e+06	1.45607e+06	852144	947783	1.41517e+06	948079	812396	680452	1.2645e+06		776166	210027	1.04707e+06	292082	1.34903
gi|6753530|ref|NP_034094.1|	2	48.98	0.0597941	alpha-crystallin B chain [Mus musculus]	129026	74738.6	91804	69076.7	80117.7	127170	54640.4	288456	71631.7	150523	175427	120396	129178	80388.7	116793		89510.5	28649.8	141599	68297.9	1.58193
gi|113680352|ref|NP_031646.2|	2	96.01	0.060815	carbonyl reductase [NADPH] 1 [Mus musculus]	293775	161799	237228	148303	191669	170517	236776	405194	236096	219422	266989	270140	198203	206257	372058		205724	52238.7	271795	77091.9	1.32116
gi|163644329|ref|NP_033826.2|	4	213.27	0.0611964	apolipoprotein E precursor [Mus musculus]	352538	195317	295026	101484	127721	247054	107482	636660	237812	354795	401364	351277	166018	226428	227280		203803	98252.8	325204	149611	1.59568
gi|124286811|ref|NP_035034.2|	10	677.83	0.0613854	neurofilament heavy polypeptide [Mus musculus]	3.97978e+06	1.59733e+06	2.65935e+06	1.76669e+06	2.48601e+06	2.16378e+06	3.16622e+06	5.4376e+06	3.62167e+06	3.01372e+06	3.7182e+06	3.56989e+06	3.07597e+06	2.74165e+06	2.20214e+06		2.5456e+06	827672	3.42261e+06	959873	1.34452
gi|226246652|ref|NP_075542.2|	2	83.18	0.0618386	Na(+)/H(+) exchange regulatory cofactor NHE-RF2 isoform A [Mus musculus]	270133	181964	224713	141032	138435	160958	198974	393459	282619	173935	210343	205076	223111	254674	217097		188030	47687.4	245039	68297.6	1.30319
gi|46195430|ref|NP_659119.2|	2	134.34	0.0622059	NADH dehydrogenase [ubiquinone] iron-sulfur protein 8, mitochondrial precursor [Mus musculus]	1.07751e+06	578597	794838	517319	614204	615263	777250	1.46163e+06	1.08934e+06	970793	966042	906970	593256	884221	680997		710711	191190	944157	263874	1.32847
gi|9790051|ref|NP_062677.1|	4	206.99	0.0627894	6-phosphofructokinase type C [Mus musculus]	495142	238262	407760	280308	300606	257818	519484	540382	372003	436062	419463	422078	343723	506001	594047		357054	116231	454220	85520.9	1.27213
gi|254540027|ref|NP_032644.3|	10	491.51	0.063004	malate dehydrogenase, cytoplasmic [Mus musculus]	1.44609e+07	7.42074e+06	1.16107e+07	6.77309e+06	7.0032e+06	8.74841e+06	1.15025e+07	2.07852e+07	1.23291e+07	1.21393e+07	1.38938e+07	1.32463e+07	7.41051e+06	1.10692e+07	1.34919e+07		9.64566e+06	2.92933e+06	1.30457e+07	3.7389e+06	1.35249
gi|148747424|ref|NP_031476.3|	12	1327.28	0.063106	ADP/ATP translocase 1 [Mus musculus]	2.25161e+07	1.03761e+07	1.73522e+07	1.0109e+07	1.3304e+07	1.14597e+07	1.90368e+07	3.01081e+07	1.85437e+07	1.94592e+07	1.7214e+07	1.66075e+07	1.639e+07	2.00191e+07	1.54185e+07		1.48791e+07	4.81197e+06	1.922e+07	4.67536e+06	1.29174
gi|115511052|ref|NP_034994.2|	16	639.6	0.0633696	myosin-Va [Mus musculus]	1.5952e+06	667226	1.41975e+06	744496	937664	991359	1.46458e+06	2.56456e+06	1.34648e+06	1.48716e+06	1.53138e+06	1.14864e+06	1.09138e+06	1.32146e+06	1.61239e+06		1.11718e+06	371964	1.51293e+06	461612	1.35424
gi|24429568|ref|NP_034205.1|	5	170.89	0.0643546	dipeptidyl aminopeptidase-like protein 6 isoform 2 [Mus musculus]	1.09289e+06	391713	927477	486051	594749	664217	974737	1.43075e+06	862030	889758	900170	747892	1.30468e+06	827918	864822		733120	266798	978502	247060	1.33471
gi|40254361|ref|NP_035150.3|	4	224.99	0.0645154	heat shock 70 kDa protein 4L [Mus musculus]	470738	310806	474941	253355	296739	319130	310641	705622	483874	493147	461069	451472	255426	469789	381408		348050	87917.1	462726	125434	1.32948
gi|70608157|ref|NP_081809.2|	3	190.51	0.0651813	tetraspanin-2 [Mus musculus]	450420	146676	332016	214700	271324	284858	410863	1.03362e+06	417869	337182	610422	434592	219608	301429	726547		301551	106271	510159	268068	1.69178
gi|229892316|ref|NP_663493.2|	17	810.4	0.0653341	NADH-ubiquinone oxidoreductase 75 kDa subunit, mitochondrial precursor [Mus musculus]	5.68549e+06	3.03162e+06	4.62738e+06	2.79521e+06	3.15684e+06	3.42088e+06	4.53678e+06	7.07841e+06	5.53885e+06	4.44224e+06	4.79142e+06	4.30313e+06	4.43747e+06	5.10465e+06	3.56078e+06		3.89346e+06	1.07073e+06	4.90712e+06	1.05425e+06	1.26035
gi|72004262|ref|NP_001025445.1|	3	146.85	0.0666148	NADH dehydrogenase [ubiquinone] iron-sulfur protein 5 [Mus musculus]	293484	155788	253058	164038	233931	196853	198112	454185	273581	317869	289220	297629	181241	284557	187167		213609	49448.2	285681	84806.9	1.3374
gi|16716343|ref|NP_444301.1|	5	240.7	0.0667675	cytochrome c oxidase subunit 6C [Mus musculus]	6.54429e+06	3.79956e+06	6.06924e+06	3.65727e+06	3.75944e+06	3.87199e+06	6.15995e+06	8.99487e+06	6.45858e+06	4.73415e+06	5.89027e+06	5.09511e+06	4.57585e+06	7.31803e+06	6.7222e+06		4.83739e+06	1.33815e+06	6.22363e+06	1.48803e+06	1.28657
gi|46849708|ref|NP_035636.1|	7	287.83	0.0669267	succinyl-CoA ligase [ADP-forming] subunit beta, mitochondrial precursor [Mus musculus]	2.13224e+06	1.08674e+06	1.55674e+06	1.11575e+06	1.3529e+06	1.15643e+06	1.71713e+06	2.64761e+06	1.59052e+06	1.54666e+06	1.87525e+06	1.61343e+06	1.61431e+06	1.81057e+06	1.58078e+06		1.44542e+06	384565	1.78489e+06	367965	1.23486
gi|21704096|ref|NP_663531.1|	6	288.6	0.0671083	TAR DNA-binding protein 43 isoform 1 [Mus musculus]	2.21291e+06	1.55583e+06	1.39091e+06	1.02341e+06	1.07849e+06	1.42651e+06	1.19636e+06	852400	1.3787e+06	1.14417e+06	1.00578e+06	891550	785315	1.42112e+06	1.23686e+06		1.41206e+06	402394	1.08949e+06	242972	-1.29608
gi|21704140|ref|NP_663542.1|	2	81.25	0.0679411	3-hydroxyisobutyrate dehydrogenase, mitochondrial precursor [Mus musculus]	91919	51703	83503.5	72197.1	84539.3	88991.2	124459	159324	66997.7	97169.1	167023	87885.4	164729	82910.2	162077		85330.3	21966.3	123514	43371.2	1.44749
gi|6754994|ref|NP_035995.1|	3	112.94	0.0680228	poly(rC)-binding protein 1 [Mus musculus]	604870	369464	445599	306867	385118	360501	506322	645913	501371	510318	530381	404956	396193	524037	726185		425535	101800	529919	111296	1.2453
gi|32189434|ref|NP_536344.1|	2	78.11	0.0681478	immunoglobulin superfamily member 8 [Mus musculus]	922251	499797	817633	594803	641418	681719	953101	1.58285e+06	689422	946031	1.15943e+06	895529	692395	711970	1.2412e+06		730103	171203	989853	318557	1.35577
gi|9938002|ref|NP_064674.1|	3	104.26	0.068483	leucine-rich glioma-inactivated protein 1 precursor [Mus musculus]	448788	209474	403903	241258	292604	256084	496975	677278	434377	343861	540228	356698	328918	367341	551935		335584	112914	450080	126432	1.34118
gi|21450321|ref|NP_659170.1|	30	3289.12	0.0685468	sodium/potassium-transporting ATPase subunit alpha-3 [Mus musculus]	1.06688e+08	4.93917e+07	8.67952e+07	5.71492e+07	6.83434e+07	6.7405e+07	1.05564e+08	1.44378e+08	9.02631e+07	9.55414e+07	1.09093e+08	8.13046e+07	7.6044e+07	8.48129e+07	1.05144e+08		7.73338e+07	2.27878e+07	9.83227e+07	2.17939e+07	1.27141
gi|29789104|ref|NP_062606.1|	8	578.8	0.0685742	beta-soluble NSF attachment protein [Mus musculus]	5.90224e+06	2.69187e+06	4.7502e+06	2.79417e+06	3.06158e+06	3.11864e+06	4.40584e+06	8.58627e+06	4.5495e+06	4.80032e+06	5.40244e+06	4.42234e+06	3.27948e+06	4.41441e+06	5.33139e+06		3.81779e+06	1.2204e+06	5.09827e+06	1.55543e+06	1.3354
gi|124486670|ref|NP_001074517.1|	2	196.37	0.0686791	mitochondrial glutamate carrier 2 [Mus musculus]	125235	65363.6	90187.8	63603.9	87516.1	84745.1	106443	209915	101460	96446.3	124734	99904.1	97869.5	88891.1	123514		89013.4	21766	117842	39355.7	1.32386
gi|6671561|ref|NP_031484.1|	17	1200.97	0.0688571	AP-2 complex subunit alpha-1 isoform a [Mus musculus]	5.56781e+06	2.53665e+06	4.25844e+06	2.59666e+06	2.92716e+06	3.02496e+06	4.9015e+06	7.97936e+06	4.59699e+06	4.21102e+06	4.79057e+06	4.2048e+06	3.53332e+06	4.11479e+06	5.35916e+06		3.6876e+06	1.21565e+06	4.84875e+06	1.37417e+06	1.31488
gi|7305031|ref|NP_038841.1|	9	454.34	0.0705545	band 4.1-like protein 3 [Mus musculus]	2.26019e+06	869957	1.60861e+06	912467	1.17062e+06	1.08502e+06	1.45252e+06	2.85803e+06	1.93522e+06	1.36153e+06	1.90119e+06	1.71116e+06	1.28215e+06	1.67926e+06	1.44146e+06		1.33706e+06	488012	1.77125e+06	500399	1.32474
gi|171543869|ref|NP_034600.2|	4	148.09	0.0719983	heterochromatin protein 1-binding protein 3 isoform 1 [Mus musculus]	853603	724368	934371	388332	581857	472831	504534	1.61788e+06	866616	548262	1.15453e+06	637760	1.02865e+06	879264	612915		637128	205083	918234	352638	1.44121
gi|9845253|ref|NP_063921.1|	3	484.73	0.0723667	heterogeneous nuclear ribonucleoprotein H2 [Mus musculus]	1.1852e+06	949917	559475	383021	483838	617660	969921	753591	751859	404123	420447	402192	293865	504296	415694		735576	298777	493258	169909	-1.49126
gi|20070412|ref|NP_613063.1|	13	905.5	0.0726212	ATP synthase subunit O, mitochondrial precursor [Mus musculus]	1.17916e+07	6.19197e+06	1.05192e+07	6.06209e+06	6.51275e+06	6.31012e+06	1.05151e+07	1.68189e+07	9.66752e+06	9.26089e+06	1.10823e+07	8.41583e+06	8.19476e+06	9.85835e+06	1.21969e+07		8.27184e+06	2.53717e+06	1.06869e+07	2.80727e+06	1.29197
gi|19705578|ref|NP_031535.2|	16	852.16	0.0737574	V-type proton ATPase subunit B, brain isoform [Mus musculus]	1.60972e+07	8.59531e+06	1.30339e+07	8.87965e+06	9.33736e+06	1.02097e+07	1.28159e+07	2.37416e+07	1.28612e+07	1.33642e+07	1.50871e+07	1.22384e+07	1.06436e+07	1.33383e+07	1.35134e+07		1.12813e+07	2.78476e+06	1.43485e+07	3.99738e+06	1.27188
gi|70906479|ref|NP_001020610.1|	3	597.05	0.0742834	calcium/calmodulin-dependent protein kinase type II subunit delta isoform 1 [Mus musculus]	506487	246695	523386	280626	249646	349225	529641	796741	505835	492880	531968	478523	374879	318536	678902		383672	131935	522283	154106	1.36127
gi|112293264|ref|NP_031978.2|	12	568.57	0.07521	protein disulfide-isomerase A3 precursor [Mus musculus]	3.59648e+06	1.8441e+06	2.90466e+06	2.05449e+06	2.18067e+06	2.41035e+06	3.33382e+06	5.36675e+06	3.32417e+06	3.12877e+06	3.46876e+06	2.63658e+06	2.26924e+06	3.02476e+06	3.94199e+06		2.6178e+06	671172	3.39513e+06	944756	1.29694
gi|6678047|ref|NP_033247.1|	2	296.82	0.0754663	alpha-synuclein [Mus musculus]	1.23925e+06	639539	892593	778474	952370	886469	1.50235e+06	1.78341e+06	985684	1.05978e+06	1.1935e+06	1.17377e+06	990651	1.16409e+06	1.75297e+06		984436	292576	1.26298e+06	322013	1.28295
gi|161086984|ref|NP_941015.2|	3	73.21	0.07563	AP-2 complex subunit sigma [Mus musculus]	889748	455210	696270	479384	556542	554365	959681	1.3348e+06	708125	701250	877211	677199	677323	770340	1.07457e+06		655886	200089	852603	237376	1.29993
gi|6754020|ref|NP_034445.1|	5	179.42	0.0760039	guanine nucleotide-binding protein G(I)/G(S)/G(O) subunit gamma-2 precursor [Mus musculus]	2.79293e+06	1.26556e+06	2.06949e+06	1.33417e+06	1.69068e+06	1.63227e+06	1.88056e+06	3.62225e+06	1.98566e+06	2.06904e+06	2.74929e+06	2.01001e+06	1.82495e+06	2.09299e+06	2.03959e+06		1.80938e+06	517544	2.29922e+06	600331	1.27072
gi|31542143|ref|NP_058082.2|	4	208.66	0.0761044	transforming protein RhoA precursor [Mus musculus]	990917	562422	795973	619679	688857	612793	613582	1.79323e+06	732077	752274	1.11549e+06	945963	734725	686789	808577		697746	149658	946141	370432	1.356
gi|32880197|ref|NP_872591.1|	14	840.34	0.0768998	heterogeneous nuclear ribonucleoproteins A2/B1 isoform 2 [Mus musculus]	1.82443e+07	1.04145e+07	9.72503e+06	4.77089e+06	7.2294e+06	1.11355e+07	1.16319e+07	7.15764e+06	8.58862e+06	7.08181e+06	6.60089e+06	7.98431e+06	4.63491e+06	9.72863e+06	5.44544e+06		1.04502e+07	4.19859e+06	7.15278e+06	1.64545e+06	-1.461
gi|114326546|ref|NP_075907.2|	7	545.92	0.0786256	phosphoglycerate mutase 1 [Mus musculus]	8.01387e+06	3.59442e+06	6.54984e+06	4.32876e+06	4.2991e+06	5.33597e+06	6.13862e+06	1.13907e+07	7.00305e+06	7.56034e+06	7.21646e+06	6.53862e+06	4.08664e+06	6.31161e+06	7.65523e+06		5.4658e+06	1.54345e+06	7.22033e+06	2.03028e+06	1.321
gi|45592934|ref|NP_033033.1|	7	345.31	0.0795849	ras-related C3 botulinum toxin substrate 1 precursor [Mus musculus]	5.59166e+06	2.8233e+06	4.8694e+06	3.01726e+06	3.39909e+06	3.45858e+06	4.15615e+06	7.43962e+06	4.70037e+06	4.3085e+06	5.24336e+06	4.14189e+06	3.93659e+06	4.33642e+06	4.57544e+06		3.9022e+06	1.02073e+06	4.83528e+06	1.12438e+06	1.23911
gi|28461135|ref|NP_780408.1|	10	404.14	0.0797296	heat shock 70 kDa protein 12A [Mus musculus]	974550	395868	709285	445076	484899	491685	933316	1.01412e+06	727669	609951	904715	877407	716778	862414	663229		633526	240179	797035	138157	1.25809
gi|6671539|ref|NP_031464.1|	13	780.54	0.0802334	fructose-bisphosphate aldolase A isoform 2 [Mus musculus]	2.3641e+07	1.20037e+07	1.87147e+07	1.23089e+07	1.45976e+07	1.59846e+07	2.43274e+07	3.46562e+07	1.81232e+07	1.99017e+07	2.41676e+07	2.05954e+07	1.61863e+07	1.95823e+07	2.43561e+07		1.73683e+07	5.05893e+06	2.21961e+07	5.74671e+06	1.27797
gi|6755114|ref|NP_036151.1|	11	703.6	0.0807019	peroxiredoxin-5, mitochondrial precursor [Mus musculus]	1.16534e+07	6.31336e+06	9.59406e+06	6.60415e+06	6.95164e+06	7.26498e+06	1.1187e+07	1.77998e+07	1.04403e+07	1.06458e+07	1.00903e+07	8.52073e+06	7.90778e+06	9.41312e+06	1.29029e+07		8.50979e+06	2.26047e+06	1.09651e+07	3.14736e+06	1.28853
gi|158303335|ref|NP_796314.2|	3	142.87	0.0831277	synaptopodin isoform A [Mus musculus]	940061	396594	758939	383004	360314	439382	862857	1.4692e+06	899377	726603	731838	589426	484241	956424	785349		591593	252062	830307	299790	1.40351
gi|84370347|ref|NP_001033698.1|	9	294.95	0.0833635	microtubule-associated protein tau isoform a [Mus musculus]	2.89726e+06	1.21566e+06	2.5751e+06	1.56563e+06	1.69212e+06	1.82456e+06	2.7392e+06	4.00879e+06	2.32126e+06	2.64601e+06	3.7423e+06	2.52734e+06	1.49335e+06	2.40819e+06	3.53651e+06		2.07279e+06	655055	2.83547e+06	851015	1.36795
gi|7304861|ref|NP_038485.1|	9	438.54	0.0842104	alpha-adducin isoform 2 [Mus musculus]	3.89129e+06	2.30462e+06	3.75749e+06	1.80083e+06	2.03747e+06	2.24046e+06	2.587e+06	5.36081e+06	4.52467e+06	3.21137e+06	2.81371e+06	3.42495e+06	2.16902e+06	3.83242e+06	2.81421e+06		2.65988e+06	832059	3.5189e+06	1.0297e+06	1.32295
gi|16716499|ref|NP_444427.1|	6	347.08	0.0845756	sideroflexin-3 isoform 1 [Mus musculus]	3.65072e+06	1.86889e+06	3.02425e+06	2.05346e+06	2.19361e+06	2.28591e+06	3.59797e+06	5.66421e+06	3.22945e+06	3.20255e+06	3.09085e+06	2.62235e+06	2.88632e+06	2.90373e+06	3.55381e+06		2.66783e+06	746634	3.39416e+06	958313	1.27225
gi|58037117|ref|NP_080964.1|	3	185.95	0.0856888	NADH dehydrogenase [ubiquinone] iron-sulfur protein 3, mitochondrial precursor [Mus musculus]	1.44326e+06	927695	1.23138e+06	885763	1.09892e+06	1.07774e+06	1.4417e+06	2.56637e+06	1.4263e+06	1.4074e+06	1.35071e+06	1.07376e+06	1.28306e+06	1.26103e+06	1.37429e+06		1.15806e+06	225213	1.46786e+06	457763	1.26752
gi|6753364|ref|NP_033991.1|	3	133.36	0.0857139	cell division control protein 42 homolog precursor [Mus musculus]	907680	504140	776709	477948	579925	688723	952578	1.93228e+06	810713	1.03597e+06	1.07414e+06	684597	560958	759155	1.15103e+06		698243	189298	1.00111e+06	428422	1.43375
gi|9910164|ref|NP_064362.1|	2	108.53	0.0859962	serine/threonine-protein kinase DCLK1 isoform 1 [Mus musculus]	124868	78534.8	153267	58909.7	70818.3	79449.4	148942	120579	154908	136752	126942	104993	81642.4	218775	159150		102113	39249	137968	41319	1.35113
gi|6678674|ref|NP_032518.1|	8	466.4	0.0860771	L-lactate dehydrogenase B chain [Mus musculus]	4.91645e+06	2.06588e+06	3.35755e+06	2.34462e+06	2.85057e+06	3.04678e+06	4.54582e+06	5.03837e+06	3.43406e+06	3.76243e+06	4.41855e+06	4.40688e+06	3.28884e+06	3.24988e+06	5.59724e+06		3.30395e+06	1.07005e+06	4.14953e+06	864904	1.25593
gi|6754632|ref|NP_036079.1|	2	77.5	0.0861116	mitogen-activated protein kinase 1 [Mus musculus]	491507	256249	403599	306486	369993	335514	481560	808483	376997	476952	645502	348573	358196	392584	798509		377844	87626.5	525724	196536	1.39138
gi|6754004|ref|NP_034431.1|	3	220.75	0.0864315	guanine nucleotide-binding protein subunit alpha-11 [Mus musculus]	408018	205633	314543	174488	233774	206000	268687	713028	397801	283254	255614	327129	337713	312439	241887		258735	80436.7	358608	151478	1.38601
gi|37700232|ref|NP_032730.1|	3	283.37	0.0870784	nucleoside diphosphate kinase A [Mus musculus]	1.59414e+06	859828	1.29384e+06	865847	1.03749e+06	1.01545e+06	569189	2.31483e+06	1.25497e+06	1.43173e+06	1.47584e+06	1.27655e+06	1.07735e+06	1.26072e+06	874326		1.03368e+06	330729	1.37079e+06	426438	1.32612
gi|34915988|ref|NP_033898.1|	3	201.35	0.0872032	basigin isoform 1 [Mus musculus]	695882	268919	578695	314881	311073	351084	477692	756865	799480	441419	496671	519976	434937	603793	413578		428318	160535	558340	148688	1.30356
gi|6678449|ref|NP_033463.1|	4	130.98	0.0883197	thiosulfate sulfurtransferase [Mus musculus]	282542	154964	256977	174105	190456	165352	246522	413528	280710	280773	231111	220598	198988	215128	263484		210131	50819.7	263040	68130.6	1.25179
gi|31980806|ref|NP_058063.2|	3	185.2	0.0884177	membrane-associated progesterone receptor component 1 [Mus musculus]	1.15933e+06	631279	1.11676e+06	589105	632511	881329	990915	1.55193e+06	997245	1.03039e+06	1.13957e+06	970890	827547	1.00105e+06	931241		857319	241702	1.05623e+06	218781	1.23202
gi|6753074|ref|NP_033809.1|	15	666.95	0.0891541	AP-2 complex subunit mu [Mus musculus]	9.92077e+06	4.96205e+06	8.1426e+06	4.71163e+06	5.2991e+06	5.86855e+06	9.18284e+06	1.36029e+07	8.47126e+06	7.96718e+06	9.42509e+06	8.00571e+06	5.89644e+06	7.30139e+06	9.72426e+06		6.86965e+06	2.162e+06	8.79928e+06	2.28105e+06	1.28089
gi|23956148|ref|NP_080011.1|	2	61.9	0.0903694	microtubule-associated proteins 1A/1B light chain 3A [Mus musculus]	153880	62573.9	104440	87688	103380	103028	160204	358644	101706	121408	248564	135246	147974	76625.8	309977		110742	34910.3	187518	104426	1.69329
gi|30519995|ref|NP_848754.1|	2	61.84	0.0910934	sideroflexin-5 [Mus musculus]	348914	191172	261476	191084	236195	221050	354855	452673	264096	285172	337695	258307	326316	256410	342537		257821	68850.8	315401	65988.8	1.22333
gi|31982520|ref|NP_031407.2|	4	196.41	0.0911251	long-chain specific acyl-CoA dehydrogenase, mitochondrial precursor [Mus musculus]	804325	490807	691070	495658	603622	567334	1.26284e+06	1.64765e+06	871398	802694	1.14279e+06	868491	644114	1.0569e+06	598894		702236	270838	954116	335205	1.35868
gi|6754254|ref|NP_034610.1|	7	633.49	0.0912312	heat shock protein HSP 90-alpha [Mus musculus]	2.0896e+06	1.12398e+06	1.81971e+06	1.08653e+06	1.3422e+06	1.53759e+06	1.95465e+06	2.90296e+06	1.91357e+06	1.88048e+06	1.74997e+06	1.77435e+06	1.41012e+06	1.77622e+06	2.03602e+06		1.5649e+06	401193	1.93046e+06	432793	1.2336
gi|21312994|ref|NP_077173.1|	8	457.31	0.0912407	mitochondrial 2-oxoglutarate/malate carrier protein [Mus musculus]	2.26516e+06	1.14941e+06	1.79087e+06	1.1256e+06	1.21556e+06	1.4094e+06	2.31716e+06	3.33065e+06	1.90406e+06	2.18535e+06	1.83786e+06	1.62033e+06	1.63955e+06	1.98859e+06	1.84751e+06		1.61045e+06	517146	2.04424e+06	550621	1.26936
gi|6679066|ref|NP_032724.1|	3	97.01	0.0915201	protein NipSnap homolog 1 [Mus musculus]	690467	307750	584497	290257	301375	342309	502927	1.08007e+06	552526	589550	563380	446014	338448	589628	565378		431369	161103	590624	216100	1.36919
gi|125490380|ref|NP_033534.2|	4	209.03	0.0916296	vesicular inhibitory amino acid transporter [Mus musculus]	715018	524350	852304	566191	694585	716110	1.07089e+06	1.92976e+06	948506	968303	952173	868285	565842	781475	1.02081e+06		734206	183409	1.00439e+06	400761	1.368
gi|254553344|ref|NP_067489.3|	3	207.83	0.0917173	6-phosphofructokinase, muscle type [Mus musculus]	483138	215062	413885	265330	336187	254914	582165	592539	441396	377359	422725	416618	367708	418239	686142		364383	134703	465341	112876	1.27706
gi|13386054|ref|NP_080828.1|	3	102.31	0.0921915	actin-related protein 2/3 complex subunit 4 isoform 1 [Mus musculus]	562123	289477	536918	310103	363710	329437	550996	859901	417966	509431	578916	465827	388335	462927	655876		420395	123498	542397	154690	1.29021
gi|40254624|ref|NP_032801.2|	2	153.53	0.0931337	platelet-activating factor acetylhydrolase IB subunit beta [Mus musculus]	531853	281523	442490	295378	170977	302091	391807	729737	563780	433189	373588	377384	275825	375125	757643		345160	119182	485784	178460	1.40742
gi|37202121|ref|NP_766549.2|	16	925.29	0.0940745	4-aminobutyrate aminotransferase, mitochondrial isoform 1 precursor [Mus musculus]	9.01735e+06	4.6699e+06	8.09264e+06	4.40887e+06	5.04052e+06	5.25287e+06	7.87484e+06	1.44961e+07	8.29044e+06	7.36847e+06	7.76143e+06	6.86974e+06	6.34573e+06	6.49708e+06	7.93134e+06		6.33671e+06	1.91418e+06	8.19504e+06	2.63798e+06	1.29326
gi|225690614|ref|NP_579926.2|	3	110.4	0.0945957	cytosolic acyl coenzyme A thioester hydrolase isoform 2 [Mus musculus]	601242	273006	490011	344030	354594	387766	284404	794043	432433	523891	556318	500758	409712	476951	319470		390722	117496	501697	139397	1.28403
gi|55742840|ref|NP_001007221.1|	3	107.13	0.0955195	disintegrin and metalloproteinase domain-containing protein 22 isoform a [Mus musculus]	836672	525609	742851	498523	570386	581157	633747	2.08534e+06	1.10549e+06	1.05151e+06	820347	765655	424137	518760	1.10537e+06		626992	122149	984577	514276	1.57032
gi|6678053|ref|NP_033251.1|	2	89.26	0.0956789	small nuclear ribonucleoprotein-associated protein B [Mus musculus]	364281	215455	288521	138088	152724	216973	175853	286181	320893	272731	271367	243422	229553	455468	200724		221699	80318.5	285042	78002.7	1.28572
gi|18266680|ref|NP_077150.1|	6	311.16	0.0971652	succinyl-CoA:3-ketoacid-coenzyme A transferase 1, mitochondrial precursor [Mus musculus]	1.01398e+06	383479	1.46506e+06	444620	362663	326209	724148	1.03763e+06	1.17445e+06	959967	708884	1.02845e+06	434976	2.12794e+06	733465		674309	427939	1.02572e+06	503737	1.52114
gi|110625902|ref|NP_082293.1|	3	121.07	0.0975428	gamma-soluble NSF attachment protein [Mus musculus]	641897	263527	567308	297358	307101	381193	578924	816701	529252	505726	554394	514288	335186	613271	611959		433901	157384	560097	135217	1.29084
gi|176866245|ref|NP_291030.2|	2	98.26	0.0979651	sodium-driven chloride bicarbonate exchanger [Mus musculus]	215980	109116	217840	93660.1	123278	133533	203600	323071	264050	220257	272855	160369	97813.9	204651	211044		156715	53764.8	219264	69851.5	1.39912
gi|257796245|ref|NP_663589.3|	8	450.12	0.0980253	dihydrolipoyllysine-residue acetyltransferase component of pyruvate dehydrogenase complex, mitochondrial [Mus musculus]	6.3741e+06	3.18079e+06	4.61921e+06	3.1028e+06	3.09904e+06	3.53821e+06	5.02092e+06	9.11228e+06	6.02196e+06	4.75671e+06	4.76595e+06	4.11856e+06	3.7384e+06	4.863e+06	5.33543e+06		4.13358e+06	1.2542e+06	5.33904e+06	1.67543e+06	1.29162
gi|28916677|ref|NP_803126.1|	12	1089.51	0.0991364	calcium/calmodulin-dependent protein kinase type II subunit alpha isoform 2 [Mus musculus]	2.0992e+07	1.04955e+07	2.35066e+07	1.15539e+07	1.04367e+07	1.22635e+07	2.02334e+07	3.07244e+07	2.00769e+07	1.49899e+07	2.22811e+07	1.67186e+07	1.35348e+07	2.09742e+07	2.3013e+07		1.56402e+07	5.67542e+06	2.02891e+07	5.44122e+06	1.29724
gi|6679299|ref|NP_032857.1|	7	252.52	0.099309	prohibitin [Mus musculus]	1.80814e+06	1.05641e+06	1.57319e+06	1.23381e+06	1.36586e+06	1.31154e+06	2.15568e+06	3.06355e+06	1.62963e+06	1.87785e+06	2.11838e+06	1.36566e+06	1.54874e+06	1.64348e+06	1.83146e+06		1.50066e+06	376689	1.88484e+06	528163	1.25601
gi|56790921|ref|NP_780398.2|	3	163.63	0.0993933	hepatocyte cell adhesion molecule precursor [Mus musculus]	905241	495162	815922	509156	854229	724884	1.21924e+06	1.26321e+06	1.05071e+06	992610	1.10434e+06	873814	949762	864487	676970		789120	249120	971987	176341	1.23174
gi|6753262|ref|NP_033928.1|	6	291.6	0.0997633	F-actin-capping protein subunit beta isoform b [Mus musculus]	2.48706e+06	1.33236e+06	2.09112e+06	1.48784e+06	1.6956e+06	1.41016e+06	2.43987e+06	4.19163e+06	2.03622e+06	2.07636e+06	2.36988e+06	2.12495e+06	1.96108e+06	1.95304e+06	2.09092e+06		1.84914e+06	487912	2.35051e+06	755168	1.27113
gi|16945962|ref|NP_035416.1|	5	218.74	0.100325	rabphilin-3A [Mus musculus]	1.24365e+06	548182	1.10078e+06	516189	560123	652240	148858	1.18561e+06	842937	880669	1.21932e+06	906669	700014	815172	797127		681431	373319	918439	186035	1.34781
gi|54292132|ref|NP_803155.1|	2	58.71	0.101125	phosphoserine aminotransferase [Mus musculus]	183267	141287	163652	121554	155300	175536	152793	425713	180963	296166	261024	230401	91192.1	215362	158147		156199	20805.6	232371	100462	1.48766
gi|295054266|ref|NP_001171138.1|	93	5628.09	0.101967	spectrin alpha chain, brain isoform 2 [Mus musculus]	5.18918e+07	2.35794e+07	4.27834e+07	2.83403e+07	2.943e+07	2.97399e+07	4.63429e+07	6.99586e+07	4.62491e+07	4.40925e+07	4.3406e+07	3.8215e+07	2.99943e+07	4.2234e+07	4.86839e+07		3.60154e+07	1.08077e+07	4.53542e+07	1.14597e+07	1.2593
gi|166851828|ref|NP_079589.2|	3	202.42	0.102005	ATP synthase subunit delta, mitochondrial precursor [Mus musculus]	5.01641e+06	2.52439e+06	4.04777e+06	2.39185e+06	2.81835e+06	3.20841e+06	4.40263e+06	6.3386e+06	4.01909e+06	3.87577e+06	3.8098e+06	4.08423e+06	3.79459e+06	4.29307e+06	3.63461e+06		3.48712e+06	1.01182e+06	4.23122e+06	875216	1.21339
gi|226958549|ref|NP_071707.2|	11	620.23	0.103247	tenascin-R precursor [Mus musculus]	3.19571e+06	1.32597e+06	2.43689e+06	1.36467e+06	1.57235e+06	1.61034e+06	2.16345e+06	3.81235e+06	2.42524e+06	2.5002e+06	2.49475e+06	2.25006e+06	1.55768e+06	2.43256e+06	2.31456e+06		1.95277e+06	686096	2.47343e+06	622391	1.26662
gi|31981562|ref|NP_035229.2|	26	1428.64	0.103796	pyruvate kinase isozymes M1/M2 [Mus musculus]	2.67661e+07	1.37394e+07	2.36323e+07	1.41781e+07	1.54255e+07	1.54199e+07	2.28832e+07	3.92664e+07	2.43243e+07	2.19143e+07	2.45657e+07	2.10839e+07	1.50611e+07	1.91324e+07	3.13092e+07		1.88635e+07	5.37338e+06	2.45822e+07	7.56544e+06	1.30316
gi|7304989|ref|NP_038530.1|	3	83.44	0.104988	C-terminal-binding protein 1 isoform 3 [Mus musculus]	355672	179233	289083	198754	210598	238733	315250	525091	289056	251906	284566	246919	282529	310775	375632		255332	65911.8	320809	91676.3	1.25644
gi|6679587|ref|NP_033022.1|	4	306.99	0.105073	ras-related protein Rab-1A [Mus musculus]	1.18315e+06	394843	1.09654e+06	560764	696661	796915	1.11533e+06	1.87277e+06	821435	1.28401e+06	1.04378e+06	925518	580466	2.00878e+06	1.21652e+06		834885	304884	1.21916e+06	498286	1.46027
gi|6679439|ref|NP_032933.1|	11	695.22	0.105657	peptidyl-prolyl cis-trans isomerase A [Mus musculus]	2.05319e+07	9.10201e+06	1.64623e+07	1.04465e+07	1.24447e+07	1.13306e+07	1.89623e+07	3.34367e+07	1.85807e+07	1.60174e+07	2.04235e+07	1.84338e+07	1.00025e+07	1.42813e+07	2.5618e+07		1.41829e+07	4.45871e+06	1.95992e+07	7.21094e+06	1.38189
gi|7305305|ref|NP_038892.1|	4	120.02	0.105862	protein NDRG2 isoform 1 [Mus musculus]	764326	457446	800586	489921	556148	407318	836625	569003	945489	900312	794754	748541	502455	826344	828026		616053	179311	764366	154512	1.24075
gi|40254642|ref|NP_031888.2|	2	186.99	0.106638	disks large homolog 1 [Mus musculus]	120116	48868.1	128885	54493.3	67974.9	67485.6	206427	94467.4	130143	139704	138131	96887.3	83536.9	230052	180965		99178.6	56758.5	136736	49168.9	1.37868
gi|18079339|ref|NP_542364.1|	25	1357.56	0.106786	aconitate hydratase, mitochondrial precursor [Mus musculus]	2.49276e+07	1.42392e+07	2.11628e+07	1.42261e+07	1.42699e+07	1.4931e+07	2.54959e+07	3.5462e+07	2.1798e+07	2.03976e+07	2.23337e+07	1.79086e+07	1.80821e+07	2.04939e+07	2.6411e+07		1.84646e+07	5.23435e+06	2.28609e+07	5.75489e+06	1.23809
gi|254553458|ref|NP_032181.2|	11	517.63	0.108809	glucose-6-phosphate isomerase [Mus musculus]	6.72997e+06	2.84158e+06	5.00478e+06	2.71256e+06	2.80505e+06	3.63813e+06	4.44093e+06	9.30999e+06	5.33369e+06	5.17282e+06	5.84872e+06	5.08342e+06	2.87247e+06	4.59401e+06	4.80023e+06		4.02471e+06	1.48384e+06	5.37692e+06	1.81419e+06	1.33598
gi|18700024|ref|NP_570954.1|	8	543.85	0.110345	isocitrate dehydrogenase 3, beta subunit [Mus musculus]	3.62179e+06	1.82921e+06	3.04256e+06	1.70174e+06	1.98444e+06	1.71773e+06	2.82722e+06	5.03756e+06	3.12808e+06	2.3193e+06	2.87026e+06	2.46683e+06	2.38205e+06	2.4858e+06	3.96116e+06		2.38924e+06	767995	3.08138e+06	959883	1.28969
gi|6755080|ref|NP_035232.1|	2	160.65	0.111275	protein kinase C gamma type [Mus musculus]	630691	284975	549153	370775	458812	433177	545859	1.02502e+06	493975	659688	632569	467120	385472	499456	753201		467635	117872	614563	204265	1.31419
gi|7710012|ref|NP_057878.1|	3	119.14	0.111714	mu-crystallin homolog [Mus musculus]	338657	125116	280147	163380	149218	154324	192278	237682	171973	250551	308343	199963	431463	194083	324137		200446	78868.4	264774	86150.4	1.32093
gi|13937391|ref|NP_034442.1|	8	1012.47	0.11212	guanine nucleotide-binding protein G(I)/G(S)/G(T) subunit beta-2 [Mus musculus]	1.6909e+07	8.11802e+06	1.48531e+07	9.2081e+06	1.06269e+07	1.00531e+07	1.38323e+07	2.84058e+07	1.60814e+07	1.56819e+07	1.52057e+07	1.30379e+07	9.88124e+06	1.40923e+07	1.25029e+07		1.19429e+07	3.26888e+06	1.56112e+07	5.54868e+06	1.30714
gi|38044104|ref|NP_081544.1|	2	63.41	0.112147	secernin-1 [Mus musculus]	279558	112240	270215	131819	162520	147351	419462	344621	278898	307699	1.26778e+06	263058	106776	261931	3.27627e+06		217595	110893	763379	1.07701e+06	3.50826
gi|7305029|ref|NP_038538.1|	3	82.47	0.113248	band 4.1-like protein 1 isoform a [Mus musculus]	701080	323687	480514	390616	649131	418139	415454	964022	583691	550475	535840	453717	511783	489444	766698		482660	140148	606959	172441	1.25753
gi|6755566|ref|NP_036160.1|	3	98.04	0.113725	Na(+)/H(+) exchange regulatory cofactor NHE-RF1 [Mus musculus]	478027	257911	442640	244281	256768	329996	331510	512056	469819	455479	435822	301094	244478	584722	416303		334448	93426.3	427472	109618	1.27814
gi|84370256|ref|NP_598530.2|	4	189.8	0.114103	cytoplasmic FMR1-interacting protein 2 [Mus musculus]	717909	242266	544448	262817	298099	327964	444345	765833	472528	521894	533268	484837	356327	509679	425754		405407	174626	508765	118847	1.25495
gi|39930509|ref|NP_579928.1|	2	85.14	0.114376	microtubule-associated protein RP/EB family member 3 [Mus musculus]	304347	180789	231678	176987	183744	203755	246058	486736	236248	354328	258910	245589	194412	190027	305005		218194	46319.4	283907	98366.2	1.30117
gi|6754586|ref|NP_035967.1|	2	112.54	0.114768	lymphocyte antigen 6H isoform a [Mus musculus]	569700	202660	429420	288134	364950	291751	597852	745635	431142	397850	636628	470176	343393	403089	677347		392067	148757	513158	150738	1.30885
gi|6680027|ref|NP_032159.1|	17	965.23	0.115163	glutamate dehydrogenase 1, mitochondrial precursor [Mus musculus]	1.58174e+07	7.92783e+06	1.18526e+07	7.62971e+06	9.64465e+06	9.47027e+06	1.32726e+07	2.32553e+07	1.19599e+07	1.28713e+07	1.24213e+07	1.26252e+07	9.75252e+06	1.21088e+07	1.32636e+07		1.08021e+07	2.9944e+06	1.35322e+07	4.06883e+06	1.25274
gi|34328286|ref|NP_075863.2|	6	250.08	0.116221	succinate dehydrogenase [ubiquinone] iron-sulfur subunit, mitochondrial precursor [Mus musculus]	1.72434e+06	918163	1.45696e+06	989203	1.18182e+06	1.05466e+06	1.59469e+06	3.27649e+06	1.52347e+06	1.33115e+06	1.72093e+06	1.36947e+06	1.10193e+06	1.51537e+06	1.61836e+06		1.27426e+06	317137	1.68214e+06	671683	1.32009
gi|6680722|ref|NP_031506.1|	2	62.76	0.116428	ADP-ribosylation factor 5 [Mus musculus]	709582	308077	604514	288022	377029	457120	538451	729135	713942	545081	520201	691894	388237	771330	422392		468971	157224	597777	147933	1.27466
gi|18250284|ref|NP_083849.1|	12	875.7	0.116788	isocitrate dehydrogenase [NAD] subunit alpha, mitochondrial precursor [Mus musculus]	1.59825e+07	7.90522e+06	1.1948e+07	7.37938e+06	7.17208e+06	8.80633e+06	1.07841e+07	1.63062e+07	1.2419e+07	1.19148e+07	1.21989e+07	1.16257e+07	7.60676e+06	1.63846e+07	1.09809e+07		9.99679e+06	3.18531e+06	1.24296e+07	2.85341e+06	1.24336
gi|51491845|ref|NP_001003908.1|	59	3931.18	0.118204	clathrin heavy chain 1 [Mus musculus]	6.94828e+07	3.45483e+07	5.3095e+07	3.71248e+07	4.02393e+07	3.98475e+07	5.71553e+07	9.90839e+07	5.59142e+07	5.10537e+07	5.43684e+07	4.83464e+07	4.03505e+07	7.93239e+07	5.59341e+07		4.73562e+07	1.28731e+07	6.05469e+07	1.9144e+07	1.27854
gi|122939192|ref|NP_001073853.1|	3	83.45	0.11833	clathrin light chain A isoform a [Mus musculus]	951274	398016	621758	438769	524984	505174	963857	1.16622e+06	635006	647006	811336	692850	608118	786079	903218		629119	235137	781229	185628	1.24178
gi|22122825|ref|NP_666355.1|	5	188.28	0.11841	actin-related protein 2 [Mus musculus]	901119	450276	704809	497262	514712	539453	589026	1.33053e+06	703387	715374	602849	744075	485014	640671	1.02798e+06		599522	155825	781235	270902	1.3031
gi|6753498|ref|NP_034071.1|	7	310.7	0.119068	cytochrome c oxidase subunit 4 isoform 1, mitochondrial precursor [Mus musculus]	7.05589e+06	3.82394e+06	5.63484e+06	4.02183e+06	4.61957e+06	4.46509e+06	6.5176e+06	1.00202e+07	6.19251e+06	5.38683e+06	6.42795e+06	4.83871e+06	4.83011e+06	6.31199e+06	6.65208e+06		5.16268e+06	1.25952e+06	6.33255e+06	1.65243e+06	1.2266
gi|226874869|ref|NP_062282.2|	2	54.41	0.119156	oligodendrocyte-myelin glycoprotein [Mus musculus]	655846	373412	444920	237829	262864	425419	399872	723450	511617	865376	474029	556917	253788	499313	465731		400023	137800	543778	182812	1.35937
gi|124487099|ref|NP_001074665.1|	6	167.9	0.119273	heterogeneous nuclear ribonucleoprotein U-like protein 2 [Mus musculus]	421629	246748	188158	84176.6	116997	252748	246321	148192	160729	132162	142923	155848	135062	190222	71065.5		222397	110428	142026	33982.7	-1.56589
gi|121949760|ref|NP_035735.2|	2	76.87	0.119784	lamina-associated polypeptide 2 isoform alpha [Mus musculus]	454263	336770	470577	201565	178138	277725	279985	665397	697401	350935	403785	359238	229850	650829	270157		314146	114223	453449	188542	1.44343
gi|23346547|ref|NP_694752.1|	3	91.02	0.120033	cell adhesion molecule 4 precursor [Mus musculus]	710234	457387	600105	414510	471353	526496	237054	1.21726e+06	644184	876463	945235	662663	521823	916463	230462		488163	148899	751819	302592	1.5401
gi|13385168|ref|NP_079986.1|	2	99.78	0.120351	cytochrome b-c1 complex subunit Rieske, mitochondrial [Mus musculus]	1.91782e+06	1.11319e+06	1.76228e+06	1.13407e+06	1.52629e+06	1.39829e+06	2.01159e+06	3.63845e+06	1.92895e+06	1.83766e+06	1.69462e+06	1.58589e+06	1.4235e+06	1.64891e+06	2.15515e+06		1.55193e+06	360735	1.98914e+06	702995	1.28172
gi|70794816|ref|NP_001020559.1|	13	1156.61	0.122112	hypothetical protein LOC433182 [Mus musculus]	2.35647e+07	1.14937e+07	1.87167e+07	1.38325e+07	1.50835e+07	1.51546e+07	2.25953e+07	3.50699e+07	1.99279e+07	1.95403e+07	2.34079e+07	2.06327e+07	1.3284e+07	1.74942e+07	2.61462e+07		1.72058e+07	4.55491e+06	2.19379e+07	6.52958e+06	1.27503
gi|21728376|ref|NP_075891.1|	2	119.41	0.122871	myosin regulatory light chain 12B [Mus musculus]	468659	295763	373200	220200	223434	215285	320093	773607	540325	254783	273959	393521	310340	276351	795774		302376	94510.5	452333	224990	1.49593
gi|27552760|ref|NP_613065.2|	5	189.57	0.125706	mitochondrial import receptor subunit TOM70 [Mus musculus]	720174	316462	575425	387985	443859	449297	687292	1.06546e+06	628962	633173	589926	511417	411582	750006	616177		511499	152902	650838	194250	1.27241
gi|6755863|ref|NP_035761.1|	5	312.96	0.125967	endoplasmin [Mus musculus]	1.53225e+06	859411	1.76848e+06	605058	696977	750618	861046	1.32978e+06	2.26095e+06	1.11682e+06	1.10799e+06	1.03896e+06	836708	2.75018e+06	1.07225e+06		1.01055e+06	451321	1.4392e+06	684250	1.42418
gi|70778976|ref|NP_032854.2|	11	682.94	0.127014	phosphoglycerate kinase 1 [Mus musculus]	9.39793e+06	4.86869e+06	6.99382e+06	5.0088e+06	5.31013e+06	5.34011e+06	6.5291e+06	1.26039e+07	8.35005e+06	6.61533e+06	7.77677e+06	6.94117e+06	5.4579e+06	5.34543e+06	1.00774e+07		6.20694e+06	1.61696e+06	7.896e+06	2.45371e+06	1.27212
gi|21450129|ref|NP_659033.1|	10	575.15	0.127517	acetyl-CoA acetyltransferase, mitochondrial precursor [Mus musculus]	8.06993e+06	4.4978e+06	6.70221e+06	4.78595e+06	5.56925e+06	5.24178e+06	8.00856e+06	1.29023e+07	6.76853e+06	6.8361e+06	7.87791e+06	5.9071e+06	5.87575e+06	6.20255e+06	8.8873e+06		6.12507e+06	1.48287e+06	7.65719e+06	2.35703e+06	1.25014
gi|55926127|ref|NP_067262.1|	30	1639.82	0.127801	spectrin beta chain, brain 2 [Mus musculus]	4.49946e+06	2.22302e+06	3.5457e+06	2.26406e+06	2.27291e+06	2.54351e+06	3.65482e+06	6.68505e+06	3.82214e+06	3.46517e+06	3.27505e+06	2.87849e+06	2.60757e+06	4.09699e+06	3.77157e+06		3.0005e+06	899752	3.82525e+06	1.25736e+06	1.27487
gi|210147430|ref|NP_001129732.1|	6	327.02	0.128218	electrogenic sodium bicarbonate cotransporter 1 isoform b [Mus musculus]	1.07742e+06	582890	946999	503883	509083	760865	1.04877e+06	1.28006e+06	968902	908127	849825	788120	1.10366e+06	580130	1.74273e+06		775701	250769	1.0277e+06	356139	1.32486
gi|18152793|ref|NP_077183.1|	8	429.95	0.128293	pyruvate dehydrogenase E1 component subunit beta, mitochondrial precursor [Mus musculus]	7.37627e+06	3.85346e+06	5.89161e+06	3.8127e+06	4.69253e+06	4.33658e+06	6.91773e+06	1.15931e+07	6.19265e+06	5.48955e+06	5.92625e+06	5.63521e+06	5.25857e+06	6.13338e+06	6.2548e+06		5.2687e+06	1.46474e+06	6.56044e+06	2.06463e+06	1.24517
gi|6681195|ref|NP_031890.1|	2	127.99	0.129734	disks large homolog 4 isoform 1 [Mus musculus]	708516	323344	612123	430880	442724	449451	661467	1.10312e+06	611232	728323	563560	412388	535236	648962	666724		518358	142352	658693	203447	1.27073
gi|50053703|ref|NP_758465.2|	2	107.01	0.13196	neurabin-2 [Mus musculus]	543282	237356	480894	163749	155067	247856	307659	720662	685324	376947	152192	376429	373690	572838	377998		305123	151656	454510	190491	1.48959
gi|8394027|ref|NP_058587.1|	10	557.01	0.132022	serine/threonine-protein phosphatase 2A 65 kDa regulatory subunit A alpha isoform [Mus musculus]	4.67944e+06	2.2375e+06	3.49172e+06	2.2583e+06	2.61671e+06	2.71416e+06	3.12569e+06	7.25502e+06	3.89346e+06	3.44973e+06	3.50106e+06	3.22888e+06	2.65224e+06	3.06289e+06	3.95943e+06		3.01764e+06	859850	3.87534e+06	1.43053e+06	1.28423
gi|13385942|ref|NP_080720.1|	14	616.13	0.132136	citrate synthase, mitochondrial precursor [Mus musculus]	1.95473e+07	9.53876e+06	1.66444e+07	1.033e+07	1.1558e+07	1.08056e+07	1.73927e+07	2.88583e+07	1.63805e+07	1.44942e+07	1.70191e+07	1.4014e+07	1.23391e+07	1.60404e+07	1.71762e+07		1.36881e+07	4.04421e+06	1.70402e+07	5.05488e+06	1.24489
gi|31791059|ref|NP_033785.1|	2	108.22	0.132419	CD166 antigen precursor [Mus musculus]	1.54839e+06	909044	1.45529e+06	902601	1.05109e+06	1.09788e+06	752277	2.53596e+06	1.54012e+06	1.41648e+06	1.28174e+06	1.08271e+06	1.08651e+06	1.11814e+06	1.1509e+06		1.10237e+06	296083	1.40157e+06	487666	1.27142
gi|225543319|ref|NP_033529.3|	9	446.77	0.132835	transitional endoplasmic reticulum ATPase [Mus musculus]	2.43539e+06	1.22284e+06	2.04398e+06	1.4279e+06	1.43806e+06	1.53065e+06	2.06859e+06	3.62127e+06	1.84304e+06	2.14061e+06	2.41917e+06	1.99017e+06	1.53458e+06	1.66348e+06	2.12239e+06		1.7382e+06	444180	2.16684e+06	651469	1.2466
gi|309263645|ref|XP_003086098.1|	10	536.92	0.132939	PREDICTED: ras GTPase-activating protein SynGAP [Mus musculus]	1.45926e+06	533316	1.197e+06	738712	805276	873964	1.45526e+06	2.11075e+06	1.07764e+06	1.13581e+06	1.38684e+06	950676	939860	1.09997e+06	1.75094e+06		1.00897e+06	364302	1.30656e+06	420204	1.29494
gi|225703070|ref|NP_082724.1|	8	587.87	0.133183	centromere protein V [Mus musculus]	2.93212e+06	3.04771e+06	3.9134e+06	1.44352e+06	1.30021e+06	2.16728e+06	1.95597e+06	3.13319e+06	3.00687e+06	2.2623e+06	3.88653e+06	1.87613e+06	2.67382e+06	3.17143e+06	4.83039e+06		2.39431e+06	945917	3.10508e+06	926495	1.29686
gi|6754524|ref|NP_034829.1|	6	405.06	0.136058	L-lactate dehydrogenase A chain isoform 1 [Mus musculus]	2.60675e+06	1.36985e+06	2.44052e+06	1.30392e+06	1.54687e+06	1.67895e+06	2.68983e+06	4.49583e+06	2.24275e+06	2.62289e+06	2.66921e+06	2.25027e+06	1.40869e+06	1.94111e+06	2.89282e+06		1.9481e+06	606799	2.56545e+06	908607	1.3169
gi|6679567|ref|NP_033012.1|	2	98.46	0.136714	polymerase I and transcript release factor [Mus musculus]	35560	33313.9	30354.5	28520.7	16278.2	23328.5	15320.3	53541.8	56184.8	22086.5	30549.6	66363.6	83954.4	51487	10104.2		26096.6	8019.15	46784	24319.6	1.79273
gi|9790221|ref|NP_062741.1|	4	184.36	0.137237	actin-related protein 2/3 complex subunit 1A [Mus musculus]	972002	517982	983471	520557	530427	643981	996875	1.76156e+06	904384	848610	799034	862833	618251	839830	963121		737899	234394	949703	343044	1.28704
gi|157951725|ref|NP_033949.2|	3	107.81	0.1374	catenin alpha-2 isoform 2 [Mus musculus]	309947	193882	273263	134495	192840	174190	411621	433306	214309	230456	320614	256788	286408	263009	453842		241463	95961.2	307342	90262.7	1.27283
gi|21313679|ref|NP_082138.1|	8	397.74	0.138003	ATP synthase subunit d, mitochondrial [Mus musculus]	7.45122e+06	4.15342e+06	6.1172e+06	4.20208e+06	4.65626e+06	4.87444e+06	6.82614e+06	1.12085e+07	7.013e+06	6.2616e+06	5.96687e+06	5.14834e+06	5.19391e+06	6.13695e+06	6.62055e+06		5.46868e+06	1.32546e+06	6.69371e+06	1.9329e+06	1.22401
gi|54261793|ref|NP_998781.1|	2	468.42	0.138069	plasma membrane calcium ATPase 4 isoform x/e [Mus musculus]	538227	253942	481326	309876	298034	333566	388144	732598	410232	513854	461368	400313	323214	465634	360308		371874	103754	458440	126442	1.23278
gi|15011853|ref|NP_058081.2|	5	433.54	0.139888	syntaxin-1A [Mus musculus]	3.86992e+06	1.74041e+06	3.10923e+06	2.08908e+06	2.17964e+06	2.3163e+06	3.54137e+06	5.47492e+06	3.29765e+06	3.04865e+06	3.19546e+06	2.6381e+06	2.3007e+06	3.30462e+06	3.43625e+06		2.69228e+06	811961	3.33704e+06	944813	1.23949
gi|31980744|ref|NP_038823.2|	3	142.56	0.141099	ATP synthase subunit g, mitochondrial [Mus musculus]	2.50978e+06	1.13954e+06	2.0029e+06	1.13066e+06	1.21282e+06	1.40298e+06	1.96108e+06	2.69283e+06	2.96412e+06	1.57061e+06	2.07705e+06	1.4547e+06	1.3103e+06	2.55403e+06	1.99474e+06		1.62282e+06	538174	2.07729e+06	613196	1.28005
gi|6756041|ref|NP_035870.1|	13	1106.53	0.141545	14-3-3 protein zeta/delta [Mus musculus]	3.69961e+07	1.83639e+07	3.10378e+07	2.17457e+07	2.31579e+07	2.5528e+07	3.63768e+07	5.36013e+07	3.08878e+07	3.06757e+07	3.30182e+07	3.20891e+07	2.2006e+07	2.98888e+07	4.08059e+07		2.76009e+07	7.31141e+06	3.41216e+07	9.38482e+06	1.23625
gi|30794450|ref|NP_077174.1|	2	82.37	0.141702	60S ribosomal protein L4 [Mus musculus]	199947	183631	244499	114072	102065	212405	163650	270926	216187	149697	255070	164616	177641	190645	350556		174324	51774.1	221917	67102.3	1.27301
gi|12963615|ref|NP_075768.1|	9	1937.61	0.142961	tubulin beta-3 chain [Mus musculus]	1.15278e+07	6.64882e+06	1.05241e+07	6.41378e+06	6.83619e+06	6.55875e+06	9.75179e+06	1.78931e+07	1.24055e+07	9.7982e+06	1.01385e+07	8.85188e+06	6.4475e+06	7.42894e+06	1.34055e+07		8.32303e+06	2.19576e+06	1.07961e+07	3.68826e+06	1.29714
gi|21313640|ref|NP_082191.1|	12	926.57	0.143206	AP-2 complex subunit beta isoform b [Mus musculus]	8.03945e+06	3.72285e+06	6.68289e+06	4.13642e+06	4.19793e+06	4.38922e+06	7.1374e+06	9.01806e+06	6.25212e+06	5.59983e+06	6.32883e+06	5.32171e+06	5.1721e+06	6.20614e+06	1.00887e+07		5.47231e+06	1.75455e+06	6.74844e+06	1.80733e+06	1.2332
gi|77681962|ref|NP_848770.2|	7	342.71	0.143428	ankyrin-2 isoform 2 [Mus musculus]	2.81844e+06	1.43424e+06	2.50733e+06	1.27173e+06	1.51814e+06	1.61644e+06	2.28096e+06	4.33379e+06	2.69735e+06	2.14201e+06	2.32697e+06	1.94895e+06	1.67328e+06	1.96813e+06	2.44239e+06		1.92104e+06	604468	2.44161e+06	828584	1.27098
gi|10946574|ref|NP_067248.1|	16	1003.66	0.14479	creatine kinase B-type [Mus musculus]	4.66446e+07	2.39243e+07	3.83661e+07	2.83493e+07	3.02422e+07	2.79735e+07	3.92828e+07	6.98153e+07	3.99107e+07	3.70216e+07	4.38497e+07	3.77407e+07	2.6972e+07	3.02014e+07	5.76459e+07		3.35404e+07	8.05469e+06	4.28947e+07	1.42821e+07	1.2789
gi|126521835|ref|NP_031662.2|	2	69.93	0.14557	T-complex protein 1 subunit beta [Mus musculus]	168238	109446	114711	48165.6	47500.5	123690	78833.8	321769	89885.6	145758	192319	127135	77730	92602.3	118853		98655	43592.1	145756	79994.2	1.47744
gi|6753428|ref|NP_034027.1|	15	968.79	0.145677	creatine kinase U-type, mitochondrial precursor [Mus musculus]	1.67871e+07	1.12425e+07	1.43483e+07	1.11339e+07	1.08823e+07	1.20699e+07	1.43019e+07	2.29703e+07	1.59227e+07	1.36789e+07	1.38289e+07	1.28358e+07	1.19635e+07	1.33628e+07	1.74281e+07		1.29666e+07	2.22741e+06	1.52489e+07	3.57529e+06	1.17601
gi|54607098|ref|NP_075770.1|	13	613.35	0.145921	succinate dehydrogenase [ubiquinone] flavoprotein subunit, mitochondrial precursor [Mus musculus]	5.23225e+06	3.00122e+06	4.74698e+06	3.0675e+06	3.15858e+06	2.54734e+06	4.39449e+06	6.41111e+06	5.34507e+06	3.99012e+06	4.01572e+06	4.28785e+06	3.53461e+06	3.43077e+06	4.86319e+06		3.73548e+06	1.03502e+06	4.48481e+06	1.00792e+06	1.2006
gi|10946940|ref|NP_067493.1|	6	319.55	0.145964	ras-related protein Rab-2A [Mus musculus]	2.64726e+06	1.23689e+06	2.33322e+06	1.47096e+06	1.77506e+06	1.69265e+06	2.23121e+06	3.80118e+06	2.46276e+06	2.18438e+06	1.90578e+06	1.9787e+06	1.73004e+06	2.30554e+06	2.31091e+06		1.91246e+06	506145	2.33491e+06	640011	1.22089
gi|31560504|ref|NP_038486.2|	4	188.05	0.146012	beta-adducin [Mus musculus]	821580	405836	596134	636805	615403	572608	731923	1.17814e+06	705190	726970	1.01396e+06	591671	518388	708475	729516		625756	130330	771539	217999	1.23297
gi|117606277|ref|NP_001070982.1|	16	1262.5	0.146966	excitatory amino acid transporter 2 isoform 1 [Mus musculus]	6.96197e+07	3.10723e+07	5.52746e+07	3.55064e+07	4.06865e+07	3.96466e+07	5.79232e+07	8.99536e+07	5.80989e+07	5.34512e+07	5.7082e+07	4.77918e+07	4.03198e+07	5.89008e+07	5.25717e+07		4.71042e+07	1.40184e+07	5.72712e+07	1.45671e+07	1.21584
gi|10946620|ref|NP_067291.1|	7	378.48	0.147728	cell cycle exit and neuronal differentiation protein 1 [Mus musculus]	1.2871e+07	6.31747e+06	9.01014e+06	6.94629e+06	8.17117e+06	8.091e+06	1.34071e+07	1.99198e+07	1.04806e+07	1.14106e+07	1.28697e+07	9.34033e+06	8.10532e+06	1.19347e+07	8.89063e+06		9.25918e+06	2.79477e+06	1.1619e+07	3.72039e+06	1.25486
gi|7242138|ref|NP_038201.1|	4	253.3	0.148577	sodium/potassium-transporting ATPase subunit beta-2 [Mus musculus]	8.74823e+06	4.13929e+06	7.95516e+06	4.13883e+06	5.8042e+06	5.58112e+06	7.49678e+06	1.08713e+07	8.53856e+06	8.03705e+06	7.18535e+06	6.59255e+06	4.89213e+06	6.75765e+06	8.20207e+06		6.26623e+06	1.83755e+06	7.63459e+06	1.74665e+06	1.21837
gi|85861164|ref|NP_035086.2|	7	413.13	0.149349	2-oxoglutarate dehydrogenase, mitochondrial precursor [Mus musculus]	1.61036e+06	888126	1.43182e+06	876311	883238	851806	1.14181e+06	2.29683e+06	1.49137e+06	1.35392e+06	1.26038e+06	1.27887e+06	906327	1.34153e+06	1.01017e+06		1.09764e+06	309784	1.36742e+06	420808	1.24579
gi|31981086|ref|NP_080270.2|	2	75.59	0.149614	EF-hand domain-containing protein D2 [Mus musculus]	335924	160570	253514	146632	159359	173048	308134	282212	273197	199865	222557	252407	261377	319068	251523		219597	78660.2	257776	36384	1.17386
gi|13994195|ref|NP_114074.1|	2	199.31	0.149996	serine/threonine-protein phosphatase PP1-alpha catalytic subunit [Mus musculus]	393441	201133	254747	225085	204655	232345	394110	632792	358840	346394	295567	235927	260255	278914	370491		272217	84938.5	347397	125078	1.27618
gi|226051567|ref|NP_001139646.1|	2	70.52	0.150424	ran GTPase-activating protein 1 [Mus musculus]	138861	92358.3	57716	47778	61849.8	65424.9	84612.1	37621.7	93692.9	48328.3	44539.9	59385.6	53218.6	99297.6	35960.1		78371.4	30813.3	59005.6	24412.9	-1.3282
gi|27369581|ref|NP_766024.1|	24	1401.6	0.150636	calcium-binding mitochondrial carrier protein Aralar1 [Mus musculus]	1.08349e+07	5.50539e+06	9.41941e+06	5.9925e+06	6.30786e+06	6.87792e+06	9.70564e+06	1.68468e+07	9.50562e+06	9.7442e+06	1.00913e+07	7.22761e+06	6.72933e+06	8.46107e+06	9.35596e+06		7.80624e+06	2.12421e+06	9.74523e+06	3.1132e+06	1.24839
gi|21314838|ref|NP_647463.1|	2	68.65	0.150759	endophilin-B2 [Mus musculus]	422774	189516	340361	187660	207633	267489	248183	543267	265405	398468	369158	345591	213991	250880	306738		266231	87388.5	336687	104212	1.26464
gi|160415211|ref|NP_033830.2|	2	51.22	0.15258	aquaporin-4 [Mus musculus]	1.10668e+06	645004	860238	515867	865304	656909	178823	1.40936e+06	1.06249e+06	914290	1.00614e+06	1.02924e+06	1.13109e+06	1.12817e+06	306158		689833	296671	998368	315036	1.44726
gi|15809030|ref|NP_291088.1|	4	239.47	0.152636	beta-synuclein [Mus musculus]	6.63579e+06	3.01098e+06	6.39325e+06	4.44232e+06	3.73602e+06	4.46745e+06	5.70275e+06	9.69196e+06	5.64869e+06	5.48055e+06	5.72996e+06	5.19603e+06	4.3682e+06	4.70109e+06	8.1785e+06		4.91265e+06	1.36662e+06	6.12437e+06	1.84062e+06	1.24665
gi|6680726|ref|NP_031509.1|	4	166.15	0.153369	rho-related GTP-binding protein RhoB precursor [Mus musculus]	1.60256e+06	737027	1.22378e+06	759713	898125	971542	1.49568e+06	2.26447e+06	1.15727e+06	1.21056e+06	1.30104e+06	1.20016e+06	1.01886e+06	1.13485e+06	1.53666e+06		1.09835e+06	348624	1.35298e+06	397924	1.23184
gi|33598964|ref|NP_780469.1|	2	163.19	0.155281	myosin-10 [Mus musculus]	241312	107269	214423	113056	131696	135305	203529	351805	173653	192281	237762	207101	207261	255010	100758		163799	54409.7	215704	71942.1	1.31688
gi|124517689|ref|NP_001074914.1|	15	937.07	0.155949	neural cell adhesion molecule 1 isoform 1 [Mus musculus]	1.19807e+07	5.58365e+06	9.58044e+06	5.67351e+06	6.72082e+06	6.99266e+06	9.14806e+06	1.34776e+07	9.92839e+06	9.45422e+06	8.3738e+06	8.70462e+06	6.20198e+06	9.37816e+06	1.09721e+07		7.95426e+06	2.36464e+06	9.56136e+06	2.10226e+06	1.20204
gi|23957686|ref|NP_705809.1|	7	417.64	0.155993	neuronal membrane glycoprotein M6-a [Mus musculus]	1.5258e+07	7.73749e+06	1.30775e+07	1.11205e+07	1.19491e+07	1.18837e+07	1.10624e+07	2.91351e+07	1.21551e+07	1.36654e+07	1.62395e+07	1.16589e+07	1.40768e+07	1.32634e+07	1.00677e+07		1.1727e+07	2.27638e+06	1.50327e+07	5.98285e+06	1.2819
gi|6680045|ref|NP_032168.1|	11	1302.23	0.156074	guanine nucleotide-binding protein G(I)/G(S)/G(T) subunit beta-1 [Mus musculus]	3.20089e+07	1.58968e+07	2.70534e+07	1.62487e+07	1.8494e+07	1.69745e+07	2.58022e+07	5.08959e+07	2.89186e+07	2.78539e+07	2.50778e+07	2.19048e+07	1.64436e+07	2.19957e+07	3.28526e+07		2.17826e+07	6.42541e+06	2.82429e+07	1.04434e+07	1.29658
gi|6678193|ref|NP_033329.1|	3	142.29	0.156397	synaptogyrin-1 isoform 1b [Mus musculus]	1.91038e+06	959014	1.73073e+06	1.05618e+06	1.1418e+06	1.25638e+06	2.02662e+06	3.08251e+06	1.72324e+06	1.52096e+06	1.56603e+06	1.45248e+06	1.34922e+06	1.90875e+06	1.6286e+06		1.44016e+06	438028	1.77897e+06	553558	1.23526
gi|116089329|ref|NP_061361.2|	8	351.33	0.160124	SRC kinase signaling inhibitor 1 [Mus musculus]	965129	438636	780839	464936	508575	525190	852438	1.38752e+06	732285	731302	712609	637140	598075	708041	926167		647963	212869	804143	254575	1.24103
gi|112293266|ref|NP_032326.3|	4	237.23	0.162185	heat shock 70 kDa protein 4 [Mus musculus]	857624	411449	683147	469385	503788	521792	962847	1.32516e+06	725319	860311	785621	636082	648920	612891	620716		630004	210802	776877	238381	1.23313
gi|31981830|ref|NP_034075.2|	2	120.3	0.162262	cytochrome c oxidase subunit 7A2, mitochondrial precursor [Mus musculus]	1.76577e+06	789798	1.39501e+06	577406	913422	995300	842344	2.37325e+06	1.43036e+06	1.00227e+06	999278	1.27278e+06	920269	1.47056e+06	1.14028e+06		1.03986e+06	405476	1.32613e+06	469348	1.27529
gi|161168987|ref|NP_001104485.1|	15	1244.13	0.162657	synapsin-2 isoform IIa [Mus musculus]	2.40672e+07	1.12826e+07	2.04449e+07	1.27116e+07	1.29073e+07	1.40541e+07	1.94238e+07	3.372e+07	2.22038e+07	1.79737e+07	1.93766e+07	1.68467e+07	1.30199e+07	1.94514e+07	1.95106e+07		1.64131e+07	4.86113e+06	2.02628e+07	6.0503e+06	1.23456
gi|7305573|ref|NP_038924.1|	3	102.98	0.163898	mitochondrial import inner membrane translocase subunit Tim9 [Mus musculus]	147839	80942.8	166209	100245	137736	138504	201291	256366	156571	192810	157399	95988.1	127247	178646	328115		138967	39943.8	186643	74145.9	1.34308
gi|33859560|ref|NP_034403.1|	9	661.41	0.1648	rab GDP dissociation inhibitor alpha [Mus musculus]	3.83433e+06	2.37912e+06	3.32734e+06	2.23808e+06	2.4897e+06	2.49406e+06	3.69609e+06	5.53445e+06	2.9019e+06	3.60781e+06	3.80375e+06	3.39912e+06	2.24115e+06	2.84411e+06	4.49228e+06		2.92267e+06	674333	3.60307e+06	1.03684e+06	1.2328
gi|194328708|ref|NP_001123638.1|	3	155.89	0.164842	oxidation resistance protein 1 isoform E [Mus musculus]	248328	99589.9	181901	32876.6	128440	143748	39292.7	236355	184505	184942	192000	193838	138563	196693	56126.7		124882	76691	172878	54103.8	1.38433
gi|19526794|ref|NP_598416.1|	2	350.8	0.164888	CD81 antigen [Mus musculus]	9.69394e+06	4.85692e+06	8.22853e+06	5.57878e+06	6.33243e+06	6.26292e+06	8.58631e+06	1.61243e+07	8.64973e+06	8.75365e+06	9.04375e+06	8.18871e+06	6.13658e+06	5.33648e+06	1.06179e+07		7.07712e+06	1.77214e+06	9.10639e+06	3.28952e+06	1.28674
gi|42415475|ref|NP_035162.1|	2	50.1	0.16532	protein disulfide-isomerase precursor [Mus musculus]	327119	178953	232543	163920	190619	284561	613139	509574	302319	422526	554504	309721	195733	305946	318828		284408	156531	364894	120343	1.283
gi|160298168|ref|NP_032121.3|	2	57.62	0.165814	protein NipSnap homolog 2 [Mus musculus]	178106	110252	179816	165680	158321	142041	220120	617460	119556	300875	279652	143770	124254	229836	249609		164905	34154.1	258127	161460	1.5653
gi|41281852|ref|NP_778172.1|	5	266.72	0.166204	amphiphysin [Mus musculus]	1.98621e+06	1.03719e+06	1.52638e+06	1.05547e+06	1.02192e+06	925932	2.03031e+06	2.71294e+06	1.68027e+06	1.54231e+06	1.47203e+06	1.44158e+06	1.14326e+06	1.49628e+06	1.94215e+06		1.36906e+06	477529	1.67885e+06	474579	1.22628
gi|19526960|ref|NP_598513.1|	4	176.9	0.168758	dynamin-like 120 kDa protein, mitochondrial isoform 2 precursor [Mus musculus]	406866	234119	335109	251025	219451	233070	388788	548619	399185	327501	334651	267883	352266	320932	274273		295490	79687.5	353164	89329.6	1.19518
gi|112181182|ref|NP_031773.2|	7	310.39	0.169631	cytochrome c oxidase subunit 5A, mitochondrial precursor [Mus musculus]	8.19113e+06	3.77069e+06	6.27247e+06	3.97503e+06	4.49315e+06	4.183e+06	8.22167e+06	1.12145e+07	7.15155e+06	5.74982e+06	6.81482e+06	5.30247e+06	4.94422e+06	5.96136e+06	7.83556e+06		5.58673e+06	1.96884e+06	6.87178e+06	2.00482e+06	1.23002
gi|13386106|ref|NP_080899.1|	2	45.36	0.16964	cleavage and polyadenylation specificity factor subunit 5 [Mus musculus]	28925	55927.7	19513.6	21083.9	35753.5	38730.5	46743.1	42056.2	14405	20091.2	17086.6	20767.5	8655.95	17033.7	76475.3		35239.6	13293.7	27071.4	22212.5	-1.30173
gi|6680716|ref|NP_031502.1|	4	152.77	0.170053	ADP-ribosylation factor 1 [Mus musculus]	1.76709e+06	676621	1.32425e+06	887780	946324	980621	1.56004e+06	2.04239e+06	1.42771e+06	1.02888e+06	1.36508e+06	1.34983e+06	1.18565e+06	1.05658e+06	1.9546e+06		1.16325e+06	396040	1.42634e+06	381877	1.22617
gi|24233554|ref|NP_683740.1|	6	464.73	0.171367	excitatory amino acid transporter 1 [Mus musculus]	8.11622e+06	3.63217e+06	7.19558e+06	4.03172e+06	4.91133e+06	4.18596e+06	7.6368e+06	1.20554e+07	7.77942e+06	6.51072e+06	6.87336e+06	5.72745e+06	4.61398e+06	6.01272e+06	6.8655e+06		5.67282e+06	1.90588e+06	7.05482e+06	2.22651e+06	1.24362
gi|21704066|ref|NP_663516.1|	3	204.98	0.172318	ras-related protein Rap-1A precursor [Mus musculus]	555881	248156	493206	312068	364819	371004	585113	714806	341047	437936	812821	460278	383598	400451	860690		418607	127604	551453	209445	1.31735
gi|31982856|ref|NP_031887.2|	9	507.48	0.172876	dihydrolipoyl dehydrogenase, mitochondrial precursor [Mus musculus]	4.41142e+06	2.60256e+06	3.40712e+06	2.3436e+06	2.39759e+06	2.6583e+06	3.68779e+06	6.79407e+06	3.94066e+06	3.72877e+06	3.61428e+06	3.07746e+06	2.05262e+06	3.91486e+06	4.19439e+06		3.07263e+06	781288	3.91464e+06	1.34498e+06	1.27404
gi|31543349|ref|NP_032766.2|	24	1151.95	0.173188	vesicle-fusing ATPase [Mus musculus]	1.56098e+07	7.54651e+06	1.24521e+07	7.91101e+06	8.72698e+06	9.16375e+06	1.40727e+07	2.10215e+07	1.11621e+07	1.21742e+07	1.40439e+07	1.13635e+07	9.58148e+06	1.1614e+07	1.28035e+07		1.07832e+07	3.22691e+06	1.29705e+07	3.50125e+06	1.20284
gi|165972305|ref|NP_033321.2|	33	1656.53	0.17365	syntaxin-binding protein 1 isoform b [Mus musculus]	5.83741e+07	2.83704e+07	5.50297e+07	3.17564e+07	3.62642e+07	3.47903e+07	5.77297e+07	8.25596e+07	5.15433e+07	4.72033e+07	5.87331e+07	4.26353e+07	3.47383e+07	4.08249e+07	7.52731e+07		4.31878e+07	1.32351e+07	5.41889e+07	1.69718e+07	1.25473
gi|83699420|ref|NP_033059.2|	8	351.67	0.174315	heterogeneous nuclear ribonucleoprotein G [Mus musculus]	1.23168e+06	876474	1.05239e+06	395474	521993	690681	881055	1.12445e+06	809515	677473	1.20035e+06	830904	800466	1.08913e+06	1.43433e+06		807107	292971	995827	256568	1.23382
gi|27532946|ref|NP_034441.1|	4	199.16	0.175492	guanine nucleotide-binding protein G(z) subunit alpha [Mus musculus]	888843	407881	709116	410659	747679	496977	581885	1.54454e+06	664435	801099	560722	568518	499264	700567	1.19634e+06		606149	182840	816935	366191	1.34775
gi|6678347|ref|NP_033408.1|	6	459.33	0.176502	thy-1 membrane glycoprotein preproprotein [Mus musculus]	1.85414e+07	8.84703e+06	1.45144e+07	1.11076e+07	1.0938e+07	1.21242e+07	1.66108e+07	2.76134e+07	1.46393e+07	1.38554e+07	1.6611e+07	1.25175e+07	1.2751e+07	1.41031e+07	1.6313e+07		1.32405e+07	3.45157e+06	1.60505e+07	4.89979e+06	1.21223
gi|34610235|ref|NP_918943.1|	2	119.43	0.177353	reticulon-4 isoform A [Mus musculus]	337098	201606	296312	149702	139845	189122	165154	321939	257863	285090	303782	226171	138993	356981	212806		211263	76012.8	262953	69423.5	1.24467
gi|6753138|ref|NP_033851.1|	12	582.21	0.178828	sodium/potassium-transporting ATPase subunit beta-1 [Mus musculus]	6.25307e+07	2.56969e+07	5.42661e+07	3.03966e+07	3.22958e+07	3.42673e+07	5.17209e+07	7.4322e+07	5.04869e+07	4.65354e+07	4.88137e+07	4.46057e+07	3.47109e+07	4.50305e+07	5.22486e+07		4.15963e+07	1.42579e+07	4.95942e+07	1.13168e+07	1.19227
gi|119637823|ref|NP_001073293.1|	2	140.14	0.179354	heterogeneous nuclear ribonucleoprotein H3 [Mus musculus]	412790	306861	246946	232308	283525	321232	359537	494204	297128	239150	299228	180964	136524	167444	243506		309028	63063.5	257268	112425	-1.20119
gi|6752968|ref|NP_035910.1|	2	59.91	0.181756	disintegrin and metalloproteinase domain-containing protein 23 isoform 2 preproprotein [Mus musculus]	341717	122081	277831	136805	182563	144644	268414	367353	342800	213389	232428	213990	197524	287256	199121		210579	85119.4	256733	67291.8	1.21917
gi|31543974|ref|NP_061223.2|	6	718.48	0.181801	14-3-3 protein beta/alpha [Mus musculus]	6.59168e+06	3.06718e+06	5.05611e+06	3.8301e+06	4.29669e+06	4.86196e+06	6.96033e+06	1.17373e+07	5.34335e+06	5.33515e+06	6.12894e+06	6.05104e+06	3.89118e+06	4.82313e+06	7.14024e+06		4.95201e+06	1.41312e+06	6.30629e+06	2.39615e+06	1.27348
gi|225735584|ref|NP_001139572.1|	21	1225.78	0.182322	hexokinase-1 isoform HK1 [Mus musculus]	1.49649e+07	7.9575e+06	1.33502e+07	7.55775e+06	8.69513e+06	9.27899e+06	1.37125e+07	2.40333e+07	1.3564e+07	1.26843e+07	1.40321e+07	1.11212e+07	7.75523e+06	1.1428e+07	1.41486e+07		1.07881e+07	3.1002e+06	1.35958e+07	4.70871e+06	1.26026
gi|238637277|ref|NP_001154885.1|	12	655.62	0.182681	4F2 cell-surface antigen heavy chain isoform a [Mus musculus]	5.28514e+06	3.16886e+06	4.96946e+06	3.1805e+06	3.36998e+06	3.82156e+06	5.11326e+06	9.04959e+06	5.4171e+06	4.66309e+06	4.86043e+06	4.25195e+06	3.40773e+06	3.88376e+06	5.32414e+06		4.12982e+06	957770	5.10723e+06	1.73453e+06	1.23667
gi|157951604|ref|NP_031624.2|	6	357.84	0.184402	adenylyl cyclase-associated protein 1 [Mus musculus]	1.51268e+06	803627	1.50285e+06	844182	956254	586127	1.33865e+06	1.19925e+06	1.11184e+06	1.44071e+06	1.29794e+06	1.38007e+06	1.08202e+06	1.18879e+06	1.1819e+06		1.07777e+06	370607	1.23532e+06	126563	1.14618
gi|183980004|ref|NP_796275.3|	12	822.04	0.184588	heterogeneous nuclear ribonucleoprotein L [Mus musculus]	8.01476e+06	4.90236e+06	4.8355e+06	2.29103e+06	3.32777e+06	4.45658e+06	6.39274e+06	5.02882e+06	5.09902e+06	2.87572e+06	2.89832e+06	3.52028e+06	2.12174e+06	4.10158e+06	3.66724e+06		4.88868e+06	1.88894e+06	3.66409e+06	1.0502e+06	-1.33421
gi|226874906|ref|NP_033562.3|	11	836.99	0.185097	14-3-3 protein epsilon [Mus musculus]	2.2027e+07	1.02694e+07	1.7488e+07	1.31168e+07	1.2537e+07	1.26933e+07	2.0196e+07	3.04623e+07	1.70377e+07	1.69259e+07	1.72992e+07	1.60342e+07	1.26706e+07	1.48525e+07	4.4354e+07		1.54754e+07	4.4403e+06	2.12046e+07	1.07732e+07	1.37021
gi|256985110|ref|NP_084091.2|	3	163.3	0.185918	breast carcinoma-amplified sequence 1 homolog isoform 1 [Mus musculus]	1.59835e+06	841333	1.36098e+06	875720	1.17055e+06	1.10016e+06	1.08346e+06	1.87497e+06	1.28997e+06	1.23677e+06	1.80822e+06	1.59379e+06	1.0476e+06	1.39531e+06	850408		1.14722e+06	265616	1.38713e+06	357267	1.20912
gi|7305507|ref|NP_038697.1|	7	488.18	0.187034	clathrin coat assembly protein AP180 [Mus musculus]	3.91651e+06	1.66943e+06	3.28591e+06	1.68295e+06	1.94595e+06	1.62398e+06	3.89442e+06	4.46703e+06	3.16771e+06	3.0577e+06	2.76069e+06	2.6797e+06	1.83898e+06	3.30307e+06	3.95673e+06		2.57417e+06	1.07718e+06	3.15395e+06	802587	1.22523
gi|21314826|ref|NP_080886.1|	4	154.07	0.187678	NADH dehydrogenase [ubiquinone] 1 beta subcomplex subunit 4 [Mus musculus]	1.61594e+06	692448	1.35601e+06	729047	874219	983232	1.40452e+06	2.87912e+06	1.55837e+06	1.4765e+06	1.37455e+06	986985	804338	1.39881e+06	1.09889e+06		1.09363e+06	363433	1.4472e+06	634444	1.32329
gi|126032329|ref|NP_034236.2|	3	184.27	0.187701	elongation factor 1-alpha 1 [Mus musculus]	2.47456e+06	1.1391e+06	1.89936e+06	1.12733e+06	1.32271e+06	1.26028e+06	1.77613e+06	3.40347e+06	2.34836e+06	1.33119e+06	2.13109e+06	1.81966e+06	1.39671e+06	1.19622e+06	2.81039e+06		1.57135e+06	501315	2.05464e+06	777448	1.30756
gi|21704242|ref|NP_663596.1|	4	207.38	0.188267	caM kinase-like vesicle-associated protein [Mus musculus]	1.70946e+06	728122	1.31558e+06	834715	955331	946537	1.49966e+06	2.10663e+06	1.30823e+06	1.19405e+06	1.41192e+06	1.13905e+06	1.0168e+06	1.28112e+06	1.37396e+06		1.14134e+06	369420	1.35397e+06	330174	1.1863
gi|12025532|ref|NP_058616.1|	21	1300.39	0.190506	V-type proton ATPase 116 kDa subunit a isoform 1 [Mus musculus]	1.61488e+07	7.73938e+06	1.2969e+07	8.52959e+06	9.88621e+06	9.25685e+06	1.36965e+07	2.10464e+07	1.37427e+07	1.17755e+07	1.24709e+07	1.15834e+07	9.44988e+06	1.24952e+07	1.35045e+07		1.11752e+07	3.12135e+06	1.32586e+07	3.4155e+06	1.18643
gi|116063570|ref|NP_034195.2|	29	1820.95	0.190891	dynamin-1 [Mus musculus]	1.65764e+07	8.51801e+06	1.29382e+07	1.00479e+07	1.0389e+07	1.03649e+07	1.47289e+07	2.22135e+07	1.34142e+07	1.32758e+07	1.44829e+07	1.28284e+07	9.31947e+06	1.41076e+07	1.35722e+07		1.19376e+07	2.89962e+06	1.41518e+07	3.62239e+06	1.18548
gi|261862282|ref|NP_035531.3|	4	197.17	0.191201	solute carrier family 2, facilitated glucose transporter member 3 [Mus musculus]	1.51686e+06	715433	1.33576e+06	844619	938617	1.00645e+06	1.23927e+06	2.61207e+06	1.2932e+06	1.40383e+06	1.36371e+06	1.12767e+06	895836	1.02508e+06	1.22519e+06		1.08529e+06	287270	1.36832e+06	530943	1.26079
gi|110626109|ref|NP_031573.2|	3	135.44	0.192656	tyrosine-protein phosphatase non-receptor type substrate 1 isoform 1 [Mus musculus]	1.70375e+06	742773	1.33145e+06	841253	973327	942096	1.41593e+06	2.26504e+06	1.32731e+06	1.18875e+06	1.40389e+06	1.22357e+06	942492	1.24917e+06	1.32971e+06		1.1358e+06	352246	1.36624e+06	388631	1.20289
gi|31980762|ref|NP_038699.2|	3	232.88	0.193113	superoxide dismutase [Mn], mitochondrial precursor [Mus musculus]	3.19544e+06	1.57755e+06	2.65496e+06	1.71182e+06	1.90537e+06	1.88513e+06	2.73099e+06	4.90355e+06	2.77692e+06	2.29945e+06	2.41121e+06	2.08727e+06	2.09546e+06	2.44803e+06	2.84817e+06		2.23732e+06	616686	2.73376e+06	919829	1.22189
gi|39930477|ref|NP_149156.1|	3	234.76	0.193312	septin-8 [Mus musculus]	442888	151048	299124	214580	246725	270016	178378	440625	287414	345764	319168	323575	287232	309115	176092		257537	96443.7	311123	73252.1	1.20807
gi|27369996|ref|NP_766278.1|	2	49.83	0.19339	hypothetical protein LOC230085 [Mus musculus]	496368	228456	431956	344255	354974	306757	524482	690956	372934	444417	487679	373778	390470	362613	516802		383893	105865	454956	111295	1.18511
gi|7106257|ref|NP_033857.1|	4	120.05	0.194265	probable phospholipid-transporting ATPase IA isoform b [Mus musculus]	408526	187612	351637	225323	246589	260631	365802	660789	342445	376091	330295	291489	251224	338302	296117		292303	82633.5	360844	127052	1.23449
gi|6678197|ref|NP_033332.1|	16	790.09	0.194609	synaptotagmin-1 [Mus musculus]	1.3804e+07	5.84102e+06	1.0561e+07	6.88686e+06	6.59471e+06	7.26334e+06	1.00869e+07	1.79246e+07	9.77036e+06	8.74242e+06	9.95513e+06	8.15637e+06	8.92549e+06	8.56683e+06	1.26593e+07		8.71969e+06	2.86915e+06	1.05876e+07	3.28096e+06	1.21421
gi|30425330|ref|NP_780757.1|	4	147.26	0.195394	limbic system-associated membrane protein precursor [Mus musculus]	2.33242e+06	1.17286e+06	1.89895e+06	1.42523e+06	1.76017e+06	1.65742e+06	2.78143e+06	3.4088e+06	1.81111e+06	2.35169e+06	2.27255e+06	1.54934e+06	1.83518e+06	1.96431e+06	2.69243e+06		1.86121e+06	545573	2.23567e+06	595820	1.20119
gi|6679345|ref|NP_032881.1|	4	199.26	0.19719	protein kinase C beta type [Mus musculus]	318002	135956	326499	157327	138324	183486	320130	443731	305872	239377	309322	256189	139710	273398	305008		225675	91051.9	284076	85165	1.25878
gi|6754220|ref|NP_034577.1|	6	388.51	0.197496	heterogeneous nuclear ribonucleoprotein A1 isoform a [Mus musculus]	3.69683e+06	2.74464e+06	2.10435e+06	1.17772e+06	1.72271e+06	2.49151e+06	1.66345e+06	1.92916e+06	1.91432e+06	1.93104e+06	1.60412e+06	1.61446e+06	957231	2.74867e+06	996801		2.22874e+06	835285	1.71198e+06	574840	-1.30185
gi|197333728|ref|NP_001095068.1|	3	192.62	0.199967	isochorismatase domain-containing protein 2A, mitochondrial precursor [Mus musculus]	1.39384e+06	785532	1.23777e+06	774989	835684	911505	1.15458e+06	2.28709e+06	1.4127e+06	1.52677e+06	1.15829e+06	1.01762e+06	860876	734700	1.39449e+06		1.01341e+06	246893	1.29907e+06	486916	1.28187
gi|158187517|ref|NP_001094941.1|	2	63.04	0.203619	A kinase (PRKA) anchor protein 5 [Mus musculus]	348759	160434	233729	187145	202007	209337	269776	473364	281412	259820	272081	206741	183285	347249	236487		230170	62698	282555	91764.9	1.22759
gi|7949005|ref|NP_058035.1|	3	164.98	0.205992	ATP synthase-coupling factor 6, mitochondrial precursor [Mus musculus]	5.01972e+06	2.56337e+06	3.80642e+06	2.34441e+06	2.58479e+06	2.83024e+06	4.22813e+06	7.14892e+06	4.61146e+06	3.39161e+06	2.93859e+06	3.50955e+06	3.08411e+06	4.03806e+06	3.89147e+06		3.33958e+06	1.02081e+06	4.07672e+06	1.35393e+06	1.22073
gi|31981588|ref|NP_598587.2|	6	313.13	0.207247	V-type proton ATPase subunit H [Mus musculus]	3.70948e+06	1.77407e+06	2.96969e+06	1.57467e+06	1.58216e+06	1.95843e+06	2.5591e+06	3.76411e+06	3.32125e+06	2.53995e+06	2.34226e+06	2.61207e+06	1.92294e+06	3.14342e+06	2.1465e+06		2.30394e+06	810025	2.72406e+06	630393	1.18235
gi|6678551|ref|NP_033523.1|	3	478.18	0.207775	vesicle-associated membrane protein 2 [Mus musculus]	1.00138e+07	5.06268e+06	7.58585e+06	5.80057e+06	6.4641e+06	6.19615e+06	9.38878e+06	1.50739e+07	8.99203e+06	8.14353e+06	7.06708e+06	6.74721e+06	6.45464e+06	7.46817e+06	1.00053e+07		7.21599e+06	1.86776e+06	8.74399e+06	2.82209e+06	1.21175
gi|56711244|ref|NP_035018.1|	2	122.09	0.209725	NADH dehydrogenase [ubiquinone] iron-sulfur protein 6, mitochondrial precursor [Mus musculus]	1.1068e+06	640100	869803	673335	796438	696280	1.07874e+06	1.79476e+06	846784	1.02353e+06	881108	745290	789138	898267	1.13364e+06		837357	191185	1.01407e+06	339279	1.21103
gi|6671684|ref|NP_031640.1|	5	196.08	0.210148	catenin beta-1 [Mus musculus]	626613	384585	730915	553454	608235	427158	994674	1.33638e+06	477658	802558	748511	596562	609568	616585	1.03231e+06		617948	204072	777517	281700	1.25822
gi|31560792|ref|NP_062408.2|	8	530.68	0.214195	endophilin-A1 [Mus musculus]	5.23608e+06	3.30328e+06	4.28238e+06	2.92522e+06	3.19502e+06	3.12052e+06	4.66977e+06	7.1682e+06	5.03201e+06	3.51018e+06	3.52282e+06	4.00272e+06	3.77053e+06	4.39851e+06	4.47334e+06		3.81889e+06	902651	4.48479e+06	1.20271e+06	1.17437
gi|30794164|ref|NP_083146.1|	2	80.07	0.214843	clathrin light chain B [Mus musculus]	1.29931e+06	664142	971815	699460	709488	775385	1.13684e+06	1.49077e+06	1.01879e+06	761286	1.02381e+06	937878	961555	1.12825e+06	909622		893776	247687	1.02899e+06	214471	1.15129
gi|21450053|ref|NP_659095.1|	2	58.19	0.215158	hypothetical protein LOC223601 [Mus musculus]	191475	84971.6	169132	117675	143666	142109	194727	336770	143432	183732	234835	197696	111231	124965	191396		149108	39701.2	190507	71965	1.27765
gi|40556608|ref|NP_032328.2|	7	666.83	0.215776	heat shock protein HSP 90-beta [Mus musculus]	1.25896e+06	701186	1.07149e+06	806144	956762	1.06904e+06	2.19343e+06	2.3096e+06	1.12786e+06	1.13694e+06	1.63595e+06	1.22476e+06	880329	1.15777e+06	1.97212e+06		1.151e+06	495032	1.43067e+06	493609	1.24297
gi|21312012|ref|NP_080979.1|	3	112.56	0.216016	NADH dehydrogenase [ubiquinone] 1 alpha subcomplex subunit 8 [Mus musculus]	2.00998e+06	1.08427e+06	1.59182e+06	1.13136e+06	1.13658e+06	1.30461e+06	1.81441e+06	2.95477e+06	1.44863e+06	1.35889e+06	1.76342e+06	1.47601e+06	1.41095e+06	1.40761e+06	1.97327e+06		1.439e+06	369752	1.72419e+06	540796	1.19819
gi|7949045|ref|NP_058030.1|	2	392.8	0.216347	histone H2A.Z [Mus musculus]	4.35593e+06	3.19679e+06	6.04874e+06	1.51667e+06	1.44844e+06	2.66489e+06	2.37475e+06	5.82417e+06	3.31532e+06	2.07574e+06	5.22887e+06	2.87076e+06	3.74069e+06	2.50966e+06	7.81138e+06		3.0866e+06	1.64471e+06	4.17208e+06	1.95896e+06	1.35167
gi|254588014|ref|NP_080070.2|	2	69.71	0.216641	electron transfer flavoprotein-ubiquinone oxidoreductase, mitochondrial precursor [Mus musculus]	322703	305102	292593	212793	217860	199104	213415	484448	340567	260758	317158	220041	511327	202701	222201		251939	52370.4	319900	120063	1.26975
gi|166235165|ref|NP_033331.2|	4	160.54	0.217633	synaptophysin [Mus musculus]	8.76434e+06	4.3072e+06	6.75337e+06	5.05835e+06	5.45256e+06	4.93816e+06	7.58105e+06	1.18574e+07	6.83875e+06	5.98294e+06	7.18256e+06	5.90131e+06	5.81855e+06	6.7693e+06	7.10875e+06		6.12215e+06	1.62193e+06	7.18245e+06	1.96724e+06	1.17319
gi|38490690|ref|NP_941055.1|	2	92.31	0.217984	isoleucyl-tRNA synthetase, mitochondrial precursor [Mus musculus]	243515	128896	266214	122996	109114	127173	241509	347576	350614	207143	216064	177871	130243	174506	183679		177060	69362	223462	81626.9	1.26207
gi|21312554|ref|NP_081636.1|	2	76.14	0.218502	6.8 kDa mitochondrial proteolipid [Mus musculus]	243999	119028	232819	204812	255350	176992	235201	557573	186514	243734	303671	199646	170927	219506	312763		209743	47889.3	274292	125634	1.30775
gi|28173550|ref|NP_033989.2|	10	674.5	0.220074	septin-7 [Mus musculus]	8.78551e+06	4.30225e+06	7.98834e+06	5.46447e+06	6.29073e+06	5.81774e+06	1.37463e+07	1.60275e+07	7.31396e+06	9.80616e+06	8.47596e+06	7.16385e+06	7.27307e+06	6.3606e+06	1.11242e+07		7.48504e+06	3.15084e+06	9.19316e+06	3.17776e+06	1.2282
gi|42415473|ref|NP_032939.1|	8	579.06	0.224839	serine/threonine-protein phosphatase 2B catalytic subunit alpha isoform [Mus musculus]	5.05233e+06	2.46571e+06	4.11144e+06	3.0233e+06	2.9779e+06	2.68471e+06	4.3379e+06	6.31956e+06	3.99292e+06	3.9447e+06	4.44064e+06	3.52877e+06	2.66557e+06	3.49827e+06	5.1302e+06		3.5219e+06	976097	4.19008e+06	1.12252e+06	1.18972
gi|45592930|ref|NP_032940.1|	2	223.44	0.22858	serine/threonine-protein phosphatase 2B catalytic subunit beta isoform [Mus musculus]	127651	59615.2	80179	69477.3	62953.3	77712.3	91172.7	156578	98443.8	59007.5	111380	88850.5	76073.7	73349.3	145999		81251.5	23117.9	101210	34896.9	1.24564
gi|158711686|ref|NP_065066.2|	13	572.37	0.23001	solute carrier family 12 member 5 [Mus musculus]	3.8639e+06	1.89856e+06	3.15311e+06	2.1998e+06	2.56622e+06	2.52661e+06	3.43289e+06	6.20239e+06	3.56895e+06	3.35321e+06	3.19636e+06	2.27419e+06	2.3733e+06	3.03854e+06	3.486e+06		2.80587e+06	702272	3.43662e+06	1.2174e+06	1.2248
gi|7305027|ref|NP_038537.1|	14	1111.66	0.230122	gamma-enolase [Mus musculus]	1.69617e+07	8.54716e+06	1.38291e+07	1.01419e+07	1.0393e+07	9.53783e+06	1.61418e+07	2.2376e+07	1.37517e+07	1.41738e+07	1.56248e+07	1.24026e+07	9.30123e+06	1.08795e+07	1.95359e+07		1.22218e+07	3.3861e+06	1.47557e+07	4.36437e+06	1.20733
gi|13385090|ref|NP_079904.1|	5	369.1	0.230309	cytochrome c oxidase subunit 6B1 [Mus musculus]	8.1627e+06	3.89273e+06	6.78436e+06	5.05631e+06	5.34951e+06	3.41308e+06	8.08193e+06	1.38847e+07	6.17569e+06	6.61941e+06	8.08721e+06	5.05047e+06	5.19614e+06	5.09771e+06	8.83416e+06		5.82009e+06	1.90817e+06	7.36819e+06	2.98469e+06	1.26599
gi|153945724|ref|NP_033171.2|	5	298.4	0.237081	neuroplastin precursor [Mus musculus]	3.12898e+06	919972	3.06708e+06	1.24188e+06	1.09869e+06	1.47269e+06	1.92871e+06	2.97323e+06	2.69405e+06	2.38006e+06	1.82956e+06	2.33789e+06	1.09806e+06	2.37291e+06	2.07789e+06		1.83686e+06	918664	2.22046e+06	571510	1.20883
gi|6756039|ref|NP_035869.1|	8	704.9	0.237134	14-3-3 protein theta [Mus musculus]	5.53401e+06	2.71779e+06	5.07862e+06	3.20413e+06	3.9293e+06	3.51358e+06	5.19484e+06	1.08197e+07	4.69193e+06	4.86515e+06	5.73601e+06	5.15714e+06	3.32441e+06	3.24454e+06	4.90565e+06		4.16747e+06	1.10053e+06	5.34306e+06	2.37561e+06	1.28209
gi|6753936|ref|NP_034380.1|	4	161.84	0.239452	gamma-aminobutyric acid receptor subunit alpha-1 precursor [Mus musculus]	391932	224183	343816	180605	212317	227018	402720	494144	364992	290882	356760	264299	213108	329977	359173		283227	93069.3	334167	83756.9	1.17985
gi|88014720|ref|NP_032405.3|	9	401.96	0.24191	importin subunit beta-1 [Mus musculus]	2.11501e+06	1.32832e+06	1.34181e+06	1.20402e+06	1.33234e+06	1.42044e+06	1.90068e+06	2.46291e+06	1.72424e+06	1.69717e+06	1.69849e+06	1.4377e+06	1.26473e+06	1.84497e+06	1.6467e+06		1.52037e+06	344581	1.72211e+06	350681	1.13269
gi|34538601|ref|NP_904331.1|	5	204.36	0.244205	cytochrome c oxidase subunit II [Mus musculus]	3.61929e+06	2.15733e+06	3.06416e+06	2.37988e+06	2.4895e+06	2.6028e+06	3.87718e+06	6.36767e+06	3.199e+06	3.00933e+06	3.35616e+06	2.54054e+06	2.705e+06	2.78378e+06	3.86366e+06		2.8843e+06	655288	3.47814e+06	1.24037e+06	1.20589
gi|112807195|ref|NP_034072.2|	5	225.65	0.244489	cytochrome c oxidase subunit 5B, mitochondrial [Mus musculus]	6.08845e+06	3.06263e+06	4.56326e+06	3.17908e+06	3.12935e+06	3.47637e+06	4.70835e+06	8.26191e+06	4.83466e+06	4.00203e+06	4.82186e+06	4.02303e+06	3.32755e+06	4.79912e+06	4.18678e+06		4.02964e+06	1.13719e+06	4.78212e+06	1.50088e+06	1.18673
gi|251823978|ref|NP_032823.2|	5	181.14	0.245321	pyruvate carboxylase, mitochondrial isoform 2 [Mus musculus]	538536	217726	521804	257365	151626	262993	440540	947316	628574	372115	403895	379539	246846	412815	254744		341513	155861	455731	230801	1.33445
gi|8393544|ref|NP_058580.1|	6	256.4	0.246062	heterogeneous nuclear ribonucleoproteins C1/C2 isoform 1 [Mus musculus]	850475	636751	524711	295200	485124	672622	891012	533160	440653	448001	481311	400540	363839	604174	703165		622271	209104	496855	112222	-1.25242
gi|6679261|ref|NP_032836.1|	13	618.47	0.247897	pyruvate dehydrogenase E1 component subunit alpha, somatic form, mitochondrial precursor [Mus musculus]	8.46598e+06	4.52387e+06	7.02045e+06	4.73835e+06	5.07305e+06	4.73832e+06	9.29657e+06	1.00951e+07	6.98449e+06	6.18645e+06	6.56492e+06	6.32146e+06	5.74818e+06	6.99404e+06	7.99027e+06		6.26523e+06	1.98826e+06	7.11061e+06	1.38054e+06	1.13493
gi|27370092|ref|NP_766333.1|	5	271.81	0.248033	elongation factor Tu, mitochondrial isoform 1 [Mus musculus]	2.49816e+06	1.3556e+06	2.06688e+06	1.31285e+06	1.20887e+06	1.46305e+06	2.02485e+06	3.56628e+06	2.22617e+06	1.73761e+06	1.61108e+06	1.67688e+06	1.38709e+06	1.90061e+06	2.3156e+06		1.70432e+06	490391	2.05266e+06	685757	1.20439
gi|6754022|ref|NP_034446.1|	3	141.88	0.248224	guanine nucleotide-binding protein G(I)/G(S)/G(O) subunit gamma-3 precursor [Mus musculus]	1.58422e+06	661084	1.16372e+06	807120	963471	923487	1.58956e+06	1.81788e+06	970592	950001	1.58439e+06	1.16244e+06	1.29586e+06	1.13016e+06	1.30465e+06		1.09895e+06	366609	1.277e+06	298487	1.16201
gi|30520131|ref|NP_848818.1|	4	195.14	0.251152	sodium- and chloride-dependent GABA transporter 1 [Mus musculus]	3.4046e+06	1.54996e+06	2.61556e+06	1.61424e+06	1.74153e+06	1.8712e+06	2.58557e+06	3.98976e+06	2.43253e+06	2.32107e+06	2.32324e+06	2.03109e+06	3.00199e+06	1.90503e+06	2.44143e+06		2.19752e+06	689967	2.55577e+06	664574	1.16302
gi|84794597|ref|NP_077779.2|	3	163.53	0.2518	calcineurin subunit B type 1 [Mus musculus]	1.3737e+06	694738	1.08773e+06	752348	768615	791022	1.14229e+06	2.00236e+06	1.11607e+06	917589	1.07521e+06	937202	737285	1.13621e+06	1.12938e+06		944349	257437	1.13141e+06	378105	1.19809
gi|8392847|ref|NP_058556.1|	2	149.33	0.252206	alpha-centractin [Mus musculus]	233539	106662	207017	70239	76100.4	57135.3	158832	168146	166264	170453	151438	186396	61862.2	158292	225169		129932	70490.7	161002	46071.1	1.23913
gi|257153448|ref|NP_038920.2|	3	182.52	0.253696	proSAAS [Mus musculus]	824029	456565	744415	519090	645504	593473	969770	1.02629e+06	745683	790833	825230	816165	614462	522244	876425		678978	179511	777166	155095	1.14461
gi|75992911|ref|NP_659072.3|	3	132.26	0.256312	long-chain-fatty-acid--CoA ligase 6 isoform 1 [Mus musculus]	457289	188226	337619	211724	257684	184674	407256	808821	360145	345803	377731	388533	287615	285633	187463		292067	109996	380218	185179	1.30182
gi|6754974|ref|NP_035991.1|	17	669.62	0.257956	protein kinase C and casein kinase substrate in neurons protein 1 isoform 1 [Mus musculus]	1.34342e+07	4.41969e+06	6.52695e+06	5.14929e+06	1.02782e+07	6.35688e+06	1.47719e+07	1.40671e+07	6.95574e+06	1.00076e+07	1.17257e+07	7.89955e+06	1.27146e+07	5.6653e+06	2.04861e+07		8.70529e+06	4.1415e+06	1.11902e+07	4.75068e+06	1.28545
gi|56606121|ref|NP_001008548.1|	2	62.09	0.259028	cGMP-dependent 3',5'-cyclic phosphodiesterase isoform 2 [Mus musculus]	203691	60491.9	126341	78782.3	79145.4	145961	113366	227757	81636.8	90230.6	66241.1	66084.2	26352	35779.1	143559		115397	49199	92205.1	65470	-1.25153
gi|254281331|ref|NP_061349.3|	2	119.49	0.262772	neutral amino acid transporter A [Mus musculus]	193845	76706.1	175174	97777.8	108699	65173.1	157266	277735	166964	179864	148130	131814	86823	111538	133179		124949	50359.4	154506	57843.7	1.23655
gi|29789148|ref|NP_075661.1|	2	57.5	0.26502	NADH dehydrogenase [ubiquinone] 1 beta subcomplex subunit 9 [Mus musculus]	141472	80358.9	106479	84693.2	121889	94138.9	175165	282403	118068	111658	158067	104492	119874	82273.8	204913		114885	34142.6	147719	66143.2	1.28579
gi|45598372|ref|NP_081671.1|	21	1454.48	0.266993	brain acid soluble protein 1 [Mus musculus]	6.89697e+07	2.10771e+07	6.14876e+07	2.25711e+07	2.34359e+07	3.42924e+07	3.54482e+07	4.33317e+07	5.3137e+07	5.06456e+07	4.51615e+07	5.79357e+07	2.80766e+07	6.26921e+07	2.57711e+07		3.81831e+07	1.94395e+07	4.58439e+07	1.32648e+07	1.20063
gi|209862992|ref|NP_001129558.1|	2	368.84	0.269758	dihydropyrimidinase-related protein 3 isoform 1 [Mus musculus]	155845	95758.4	146820	77264.1	98948.2	86897.7	189294	130232	68504.7	68448.1	94536.2	104455	76359.4	62229.7	193453		121547	42312.4	99777.4	44190.7	-1.21818
gi|31560731|ref|NP_031534.2|	21	1466.9	0.272726	V-type proton ATPase catalytic subunit A [Mus musculus]	1.80078e+07	9.34535e+06	1.42386e+07	1.03437e+07	1.12023e+07	1.04599e+07	1.63478e+07	2.32413e+07	1.4875e+07	1.32068e+07	1.50631e+07	1.16267e+07	1.09269e+07	1.41611e+07	1.49725e+07		1.28493e+07	3.36049e+06	1.47592e+07	3.76762e+06	1.14863
gi|6679593|ref|NP_033027.1|	7	578.04	0.273446	ras-related protein Rab-3A [Mus musculus]	1.24551e+07	5.32061e+06	8.64389e+06	5.87338e+06	6.39678e+06	6.91727e+06	9.50645e+06	1.5002e+07	8.06522e+06	8.43453e+06	8.72909e+06	7.58249e+06	7.45977e+06	7.88646e+06	9.37359e+06		7.87335e+06	2.51209e+06	9.06665e+06	2.47897e+06	1.15156
gi|22095003|ref|NP_083433.1|	2	56.1	0.276496	splicing factor 3A subunit 3 [Mus musculus]	88887.8	65167.2	43235.1	32093.2	32408.7	54819.5	51118.1	62861	56973.7	40017.5	21565.5	30596.8	36480.5	60315.5	29104.4		52532.8	19990.6	42239.4	15778.3	-1.24369
gi|224967068|ref|NP_062651.2|	2	86.42	0.277365	1-phosphatidylinositol-4,5-bisphosphate phosphodiesterase beta-1 isoform 2 [Mus musculus]	652792	331560	600243	363570	354560	263115	552108	931222	592820	594593	453732	397679	367292	317889	849140		445421	152485	563046	225833	1.26408
gi|9789995|ref|NP_062615.1|	2	59.72	0.27942	stathmin [Mus musculus]	781063	229427	426052	233469	247003	298944	61719.9	600912	353432	569504	454953	569589	250090	427664	130864		325383	227960	419626	167177	1.28964
gi|188219614|ref|NP_035800.2|	9	680.9	0.280462	ubiquitin carboxyl-terminal hydrolase isozyme L1 [Mus musculus]	9.39048e+06	4.26447e+06	7.84387e+06	5.9203e+06	6.68401e+06	6.97495e+06	1.02129e+07	1.49743e+07	7.30264e+06	7.83085e+06	1.03415e+07	7.88029e+06	5.56187e+06	5.95755e+06	1.21296e+07		7.32728e+06	2.03095e+06	8.99732e+06	3.24841e+06	1.22792
gi|94721328|ref|NP_038961.2|	4	172.87	0.281881	vesicle-associated membrane protein-associated protein A [Mus musculus]	1.26705e+06	735537	1.03242e+06	805676	913023	855916	1.55875e+06	1.82131e+06	882023	1.00145e+06	1.24009e+06	1.0265e+06	1.06652e+06	905160	1.65545e+06		1.02405e+06	293414	1.19981e+06	352632	1.17163
gi|13385006|ref|NP_079843.1|	5	350.8	0.283781	cytochrome c1, heme protein, mitochondrial [Mus musculus]	4.06472e+06	2.29475e+06	3.89041e+06	2.9571e+06	3.13936e+06	2.81135e+06	4.84832e+06	7.91624e+06	3.44209e+06	3.99134e+06	4.12139e+06	3.04334e+06	2.97133e+06	2.89786e+06	5.4546e+06		3.42943e+06	876174	4.22977e+06	1.71317e+06	1.23338
gi|46575940|ref|NP_997559.1|	4	153.96	0.284175	cell adhesion molecule 1 isoform b [Mus musculus]	1.82702e+06	994680	1.44342e+06	1.05175e+06	1.2599e+06	1.38468e+06	1.76436e+06	2.85039e+06	1.59243e+06	1.54143e+06	1.86574e+06	1.27485e+06	1.20545e+06	1.16136e+06	1.69809e+06		1.3894e+06	321877	1.64872e+06	545370	1.18664
gi|124286791|ref|NP_034290.2|	3	165.28	0.285487	CUGBP Elav-like family member 2 isoform 6 [Mus musculus]	347921	186348	137452	68050.2	144064	182329	259299	276419	129459	104917	150641	103460	119577	129779	109592		189352	90878.8	140481	57127.7	-1.34789
gi|32469489|ref|NP_862898.1|	4	133.86	0.28934	metabotropic glutamate receptor 3 precursor [Mus musculus]	280546	130883	282228	146901	159671	149204	112961	323890	319938	184408	245302	217491	153776	440317	81524.7		180342	70620.2	245831	113047	1.36314
gi|6678055|ref|NP_033252.1|	2	129.6	0.289936	small nuclear ribonucleoprotein Sm D1 [Mus musculus]	2.68077e+06	1.91602e+06	1.9293e+06	1.03031e+06	1.2766e+06	2.16477e+06	1.47224e+06	1.71812e+06	2.05921e+06	1.49332e+06	1.38414e+06	1.07366e+06	1.19382e+06	1.70268e+06	1.26771e+06		1.78143e+06	564265	1.48658e+06	325766	-1.19834
gi|6680345|ref|NP_032349.1|	3	89.07	0.292827	isocitrate dehydrogenase [NAD] subunit gamma 1, mitochondrial precursor [Mus musculus]	1.06649e+06	459669	929611	565497	584011	508645	1.07472e+06	1.53468e+06	904009	653592	773890	696178	658612	863430	887898		741234	271251	871537	286425	1.17579
gi|6671672|ref|NP_031630.1|	4	219.77	0.292981	F-actin-capping protein subunit alpha-2 [Mus musculus]	2.35191e+06	1.25234e+06	1.76435e+06	1.21469e+06	1.37199e+06	1.43253e+06	1.83981e+06	3.19852e+06	2.35352e+06	1.79926e+06	1.68498e+06	1.52259e+06	1.09041e+06	1.56471e+06	2.24763e+06		1.60395e+06	408076	1.9327e+06	651461	1.20497
gi|226437665|ref|NP_081520.1|	3	108.96	0.293369	NADH dehydrogenase [ubiquinone] 1 alpha subcomplex subunit 11 [Mus musculus]	641006	273403	654030	404248	388296	427212	589135	1.19106e+06	555120	634442	452992	463252	303079	516948	825811		482476	145885	617838	276809	1.28056
gi|6754240|ref|NP_034601.1|	4	149.48	0.293823	neuron-specific calcium-binding protein hippocalcin [Mus musculus]	1.57383e+06	742016	1.22195e+06	798581	798854	892889	1.36274e+06	2.0445e+06	1.26285e+06	1.25665e+06	1.12748e+06	1.13284e+06	808191	1.03238e+06	1.15504e+06		1.05584e+06	328469	1.22749e+06	360098	1.16258
gi|45504359|ref|NP_031536.2|	5	322.08	0.296654	V-type proton ATPase subunit E 1 [Mus musculus]	3.62604e+06	1.96732e+06	3.46411e+06	2.52488e+06	2.68583e+06	2.01788e+06	4.47898e+06	7.71016e+06	3.20391e+06	3.79173e+06	3.86465e+06	2.9597e+06	2.10447e+06	2.43531e+06	3.91071e+06		2.96643e+06	925767	3.74758e+06	1.73545e+06	1.26333
gi|226442755|ref|NP_032870.2|	2	56.69	0.29784	phosphatidylinositol-4-phosphate 5-kinase type-1 gamma isoform 1 [Mus musculus]	72020.2	40378	69751.7	33918.1	46277.8	34245.9	74895.3	85455	52799	56230.2	50868.7	58446.9	45772.3	62356.9	66674.4		53069.6	18448.6	59825.4	12259.7	1.1273
gi|16716503|ref|NP_444429.1|	2	141.65	0.305272	cell adhesion molecule 3 precursor [Mus musculus]	1.50631e+06	634167	1.02197e+06	650280	723213	691319	1.08306e+06	2.06748e+06	1.18409e+06	1.16271e+06	895680	886977	650992	869092	1.00754e+06		901474	322442	1.09057e+06	430433	1.20976
gi|124487313|ref|NP_001074550.1|	6	290.87	0.306367	glutaminase isoform 1 [Mus musculus]	1.98019e+06	1.11932e+06	1.8291e+06	1.12048e+06	1.08496e+06	1.25601e+06	1.8203e+06	3.15647e+06	1.8264e+06	1.53357e+06	1.44535e+06	1.37366e+06	1.15008e+06	1.71223e+06	1.61861e+06		1.45862e+06	397964	1.72705e+06	614081	1.18403
gi|19527102|ref|NP_598648.1|	2	138.6	0.307575	syntaxin-12 [Mus musculus]	392952	209269	346625	172834	200499	174728	260039	487129	328776	264706	247358	218074	204607	332679	260921		250992	87173.6	293031	90931.9	1.16749
gi|31981304|ref|NP_038505.2|	10	528.3	0.310255	V-type proton ATPase subunit d 1 [Mus musculus]	6.46389e+06	3.1894e+06	4.9084e+06	3.16565e+06	3.58465e+06	3.81547e+06	5.71016e+06	8.95057e+06	4.99523e+06	4.51214e+06	4.32131e+06	4.08803e+06	4.44045e+06	4.45351e+06	4.8602e+06		4.40538e+06	1.30576e+06	5.07768e+06	1.59106e+06	1.15261
gi|163644277|ref|NP_031485.3|	12	1047.51	0.313496	AP-2 complex subunit alpha-2 [Mus musculus]	5.0538e+06	2.18384e+06	4.18899e+06	2.62627e+06	2.91295e+06	2.9974e+06	5.40254e+06	6.88511e+06	3.32562e+06	3.60609e+06	4.00497e+06	3.582e+06	3.39851e+06	3.5594e+06	5.03353e+06		3.62368e+06	1.25794e+06	4.1744e+06	1.22412e+06	1.15198
gi|33859488|ref|NP_033476.1|	7	2520.62	0.313585	tubulin beta-2A chain [Mus musculus]	2.49662e+07	1.3488e+07	1.93448e+07	1.29758e+07	1.36348e+07	1.39999e+07	1.95932e+07	3.17341e+07	2.07501e+07	1.79073e+07	1.87965e+07	1.841e+07	1.20133e+07	1.53176e+07	2.22123e+07		1.68575e+07	4.55326e+06	1.96427e+07	5.80876e+06	1.16521
gi|21312036|ref|NP_081806.1|	2	84.92	0.314789	protein RUFY3 [Mus musculus]	34399.1	13569.3	22881.8	14866.4	19612.7	23172.5	23752.3	40546.6	16731.7	29874.9	11698.2	18572.2	9965.1	19030.1	268.311		21750.6	6906.38	18335.9	12364.4	-1.18623
gi|31543976|ref|NP_061359.2|	11	988.83	0.316373	14-3-3 protein gamma [Mus musculus]	1.36686e+07	6.46424e+06	1.07334e+07	7.4373e+06	7.83572e+06	7.46249e+06	1.13664e+07	1.97993e+07	1.04411e+07	1.02766e+07	1.15155e+07	9.56913e+06	6.8972e+06	9.50463e+06	9.49042e+06		9.28118e+06	2.65954e+06	1.09367e+07	3.81525e+06	1.17838
gi|31982044|ref|NP_758494.2|	2	229.27	0.317223	neurotrimin precursor [Mus musculus]	1.71917e+06	919290	1.31879e+06	754202	757017	845665	1.13529e+06	1.90115e+06	1.48445e+06	985421	1.20035e+06	1.1374e+06	842710	1.04965e+06	1.15675e+06		1.0642e+06	355451	1.21974e+06	331987	1.14615
gi|6755983|ref|NP_036168.1|	5	367.92	0.320118	visinin-like protein 1 [Mus musculus]	3.03824e+06	1.43863e+06	2.52474e+06	1.28865e+06	1.4384e+06	1.5531e+06	2.466e+06	3.47614e+06	2.31212e+06	1.9306e+06	2.18124e+06	2.08033e+06	1.71747e+06	2.02075e+06	1.98489e+06		1.96397e+06	694938	2.21294e+06	539609	1.12677
gi|9790055|ref|NP_062732.1|	7	212.12	0.321243	mitochondrial carrier homolog 2 [Mus musculus]	1.15771e+06	574005	1.00123e+06	706328	695599	928931	1.10183e+06	2.01602e+06	937688	964709	832006	808945	828009	871970	1.09546e+06		880805	224060	1.04435e+06	403820	1.18568
gi|68534949|ref|NP_076361.1|	2	46.96	0.321431	potassium voltage-gated channel subfamily KQT member 5 isoform 2 [Mus musculus]	927333	527128	829944	620457	804293	736024	1.18105e+06	815449	952952	731391	982665	881352	687943	815780	1.37721e+06		803747	213314	905593	215509	1.12671
gi|12963633|ref|NP_075801.1|	3	96.37	0.323221	NADH dehydrogenase [ubiquinone] 1 alpha subcomplex subunit 13 [Mus musculus]	729899	332110	549494	379355	406894	389610	710508	1.0149e+06	610606	499940	587367	439897	345582	529070	731460		499696	164931	594853	205250	1.19043
gi|13385726|ref|NP_080495.1|	4	135.69	0.324748	cytochrome b-c1 complex subunit 7 [Mus musculus]	2.9635e+06	1.40684e+06	2.46423e+06	1.51066e+06	1.95042e+06	1.92195e+06	2.80036e+06	5.21782e+06	2.25744e+06	2.3263e+06	2.56494e+06	1.84882e+06	1.72712e+06	2.09383e+06	2.78926e+06		2.14542e+06	610495	2.60319e+06	1.11256e+06	1.21337
gi|241982771|ref|NP_001001983.2|	2	71.38	0.324778	phosphatidylinositol 4-kinase type 3 alpha [Mus musculus]	85848.2	34695.3	91920.9	56254.2	53106.9	16052.9	94374.9	129423	70401	118290	72498.1	60802.9	55993.6	45708.4	49176.8		61750.5	30222.7	75286.7	31510.2	1.21921
gi|9937988|ref|NP_064666.1|	2	76.96	0.325742	secretory carrier-associated membrane protein 5 [Mus musculus]	651661	398553	516335	426072	410195	402203	591085	1.07785e+06	447380	556965	486069	440734	440122	528343	589456		485158	102801	570865	212417	1.17666
gi|164565377|ref|NP_598432.2|	3	153.33	0.335218	splicing factor U2AF 65 kDa subunit [Mus musculus]	303914	260168	219446	141859	136788	223412	237941	181831	215440	213649	203428	110671	171863	267659	127460		217647	60525.9	186500	50596.3	-1.16701
gi|19526814|ref|NP_598427.1|	12	492.36	0.338157	NADH dehydrogenase [ubiquinone] flavoprotein 1, mitochondrial precursor [Mus musculus]	4.26983e+06	2.42543e+06	3.58124e+06	2.34428e+06	2.67959e+06	2.46885e+06	3.73188e+06	6.25648e+06	4.2582e+06	3.27425e+06	3.34222e+06	2.6273e+06	2.59376e+06	2.92169e+06	3.3605e+06		3.07158e+06	774056	3.5793e+06	1.20329e+06	1.16529
gi|34328400|ref|NP_775550.2|	8	371.86	0.340559	serine/arginine-rich splicing factor 1 isoform 1 [Mus musculus]	6.08896e+06	4.61713e+06	3.99055e+06	2.5913e+06	2.76322e+06	4.28196e+06	3.18355e+06	3.79335e+06	5.10813e+06	3.10193e+06	2.20796e+06	3.09662e+06	2.59375e+06	4.88955e+06	2.14217e+06		3.93095e+06	1.2228e+06	3.36668e+06	1.1412e+06	-1.1676
gi|75991700|ref|NP_848712.2|	5	609.14	0.341403	calcium/calmodulin-dependent protein kinase type II subunit gamma isoform 1 [Mus musculus]	1.06621e+06	359399	890028	449012	570171	377477	986739	989264	806324	682909	702241	728584	536116	679887	790363		671290	301813	739461	130419	1.10155
gi|84875524|ref|NP_001034181.1|	2	50.95	0.344096	TOM1-like protein 2 isoform b [Mus musculus]	66320.1	32672.4	46807.4	43135.6	50060.9	72594.5	65274.3	317466	39631.3	61898.1	68049.5	53946.4	57243.7	73844.6	37890.2		53837.9	14517.9	88746.2	93262.9	1.6484
gi|21312594|ref|NP_081706.1|	2	65.22	0.346693	brain protein 44 [Mus musculus]	100406	33007.2	83970	36525.5	56950	43147.3	86756.5	198908	91349.6	78034.2	103651	46071.8	38932.4	39023.9	98862.1		62966	27186	86854.2	52546.3	1.37938
gi|114145505|ref|NP_038587.2|	3	178.35	0.348813	heat shock protein 105 kDa [Mus musculus]	281583	139242	187602	106112	147334	164982	453928	208051	165121	189358	189805	106651	110787	198925	115352		211541	120321	160506	42861.9	-1.31796
gi|125490368|ref|NP_032871.3|	2	107.69	0.352796	phosphatidylinositol-5-phosphate 4-kinase type-2 alpha [Mus musculus]	146438	69749.9	123115	59705.7	73837.8	82225.7	115754	170610	133235	122591	114211	122611	63864.3	119352	63678.4		95832.3	32548.6	113769	35449.6	1.18717
gi|116089273|ref|NP_032138.3|	2	330.82	0.353558	rab GDP dissociation inhibitor beta [Mus musculus]	371634	165070	300175	201377	255819	196640	352663	399905	373536	296600	322384	311562	169858	260609	265290		263340	80689.7	299968	71442.4	1.13909
gi|58037109|ref|NP_080960.1|	4	287.68	0.357307	NADH dehydrogenase [ubiquinone] 1 beta subcomplex subunit 10 [Mus musculus]	2.68549e+06	1.32562e+06	1.99998e+06	1.05287e+06	1.73611e+06	1.23469e+06	2.24056e+06	3.43401e+06	2.52864e+06	1.69209e+06	1.74137e+06	1.72585e+06	1.19665e+06	1.85867e+06	2.23493e+06		1.75362e+06	593017	2.05153e+06	683688	1.16988
gi|60687506|ref|NP_033787.2|	9	571.58	0.357585	fructose-bisphosphate aldolase C [Mus musculus]	5.76098e+06	3.87137e+06	4.69472e+06	4.39044e+06	4.94352e+06	4.10841e+06	6.33959e+06	7.92665e+06	5.10039e+06	5.50594e+06	5.9908e+06	4.53973e+06	4.62566e+06	3.84154e+06	5.85282e+06		4.87272e+06	894136	5.42294e+06	1.24231e+06	1.11292
gi|111160869|ref|NP_932770.2|	4	149.43	0.358467	transformer-2 protein homolog alpha [Mus musculus]	544893	433979	296378	222389	266982	394814	302159	372841	455433	195638	166826	214390	285290	519363	219009		351656	112075	303599	131047	-1.15829
gi|6755594|ref|NP_035561.1|	5	178.53	0.365866	116 kDa U5 small nuclear ribonucleoprotein component isoform a [Mus musculus]	339651	284019	233724	150852	173544	213103	179032	263850	276685	171725	134138	130981	147531	271178	168892		224847	67211.4	195623	63798.8	-1.14939
gi|56699425|ref|NP_942562.2|	2	88.76	0.368271	neuroligin-2 precursor [Mus musculus]	221998	98064.5	200515	90830.5	117392	134265	178947	303298	157711	176969	116572	148000	117072	166378	197715		148859	51758.2	172964	59544.6	1.16194
gi|83921581|ref|NP_084539.2|	3	81.5	0.370493	PH and SEC7 domain-containing protein 3 isoform 1 [Mus musculus]	443430	378174	484214	228704	272326	287531	595531	542229	399956	364522	465426	363060	372155	354889	494565		384273	131813	419600	71526.5	1.09193
gi|126090932|ref|NP_077155.2|	6	249.28	0.372629	nucleolar protein 56 [Mus musculus]	757224	666753	872273	359217	356639	521637	579941	729722	829874	451375	722892	431627	617210	668540	863647		587669	194074	664361	158824	1.1305
gi|18087731|ref|NP_080832.1|	6	354.7	0.375265	dynein light chain 2, cytoplasmic [Mus musculus]	4.83752e+06	2.4492e+06	3.3623e+06	2.67096e+06	2.53741e+06	2.77766e+06	4.11324e+06	6.0494e+06	3.87739e+06	2.74649e+06	3.74954e+06	2.9278e+06	3.06102e+06	3.14364e+06	3.77769e+06		3.24976e+06	911543	3.66662e+06	1.05384e+06	1.12828
gi|31543940|ref|NP_062780.2|	2	62.99	0.377053	vesicle-associated membrane protein-associated protein B [Mus musculus]	77603.1	81314	108098	83596.9	94053.4	157272	57473.7	394973	127216	208573	133020	112866	14950	153023	192432		94201.6	31817.4	167132	109106	1.77419
gi|31981515|ref|NP_035421.2|	2	51.08	0.38226	60S ribosomal protein L7 [Mus musculus]	25988.5	16395.8	33517	7820.72	27698.6	22711.8	23593.6	47358.7	12387.1	28296.1	28766.4	27529.2	19504.2	18890.3	38748.5		22532.3	8312.1	27685.1	11271.5	1.22868
gi|254692859|ref|NP_079634.2|	6	299.38	0.393213	NADH dehydrogenase [ubiquinone] 1 alpha subcomplex subunit 9, mitochondrial precursor [Mus musculus]	2.62315e+06	1.47933e+06	2.21245e+06	1.62811e+06	1.8984e+06	1.70008e+06	2.85013e+06	4.51597e+06	2.41457e+06	2.28386e+06	2.4145e+06	1.81486e+06	1.43309e+06	1.85515e+06	2.66858e+06		2.05595e+06	523440	2.42507e+06	935988	1.17954
gi|23956104|ref|NP_067274.1|	2	44.29	0.39677	GTP:AMP phosphotransferase, mitochondrial [Mus musculus]	295045	161707	237841	159017	177849	202377	53157.2	422375	229786	267055	362630	246554	142449	237370	60297.6		183856	75106.7	246065	113829	1.33835
gi|21313536|ref|NP_084501.1|	5	299.17	0.401197	dihydrolipoyllysine-residue succinyltransferase component of 2-oxoglutarate dehydrogenase complex, mitochondrial [Mus musculus]	2.32637e+06	1.43348e+06	1.88932e+06	1.27091e+06	1.42086e+06	1.23816e+06	2.01942e+06	3.32101e+06	2.51541e+06	1.76787e+06	1.67854e+06	1.39824e+06	1.2974e+06	1.64994e+06	1.70722e+06		1.65693e+06	421031	1.91695e+06	673667	1.15693
gi|26986569|ref|NP_758475.1|	3	142.61	0.40268	orphan sodium- and chloride-dependent neurotransmitter transporter NTT4 [Mus musculus]	400356	180816	309879	212232	226391	258118	375010	489792	298710	317258	278467	219868	285394	323688	274450		280400	83852	310953	78987.2	1.10896
gi|158508501|ref|NP_998779.2|	11	477.88	0.404072	septin-5 [Mus musculus]	7.07515e+06	3.35725e+06	5.45108e+06	3.90989e+06	4.11125e+06	4.16391e+06	6.31786e+06	1.08612e+07	6.10241e+06	5.53962e+06	5.58736e+06	4.88912e+06	2.99294e+06	5.09083e+06	5.31458e+06		4.91234e+06	1.38856e+06	5.79726e+06	2.24462e+06	1.18014
gi|225543375|ref|NP_848836.2|	7	322.21	0.413886	cell adhesion molecule 2 isoform 1 [Mus musculus]	5.00298e+06	1.92249e+06	4.24692e+06	2.11157e+06	2.27805e+06	2.41134e+06	4.88626e+06	5.23912e+06	3.89679e+06	3.48155e+06	2.7724e+06	3.24245e+06	2.5885e+06	3.48638e+06	3.81959e+06		3.26566e+06	1.38135e+06	3.56585e+06	817359	1.09192
gi|31543876|ref|NP_057920.2|	3	186.02	0.418294	tropomodulin-2 [Mus musculus]	1.09776e+06	548445	799853	512262	362387	555635	988341	1.09054e+06	1.10365e+06	679163	567531	593110	516136	536571	1.89281e+06		694954	272085	872439	476638	1.25539
gi|163310765|ref|NP_033784.2|	5	271.45	0.425037	serum albumin precursor [Mus musculus]	2.79826e+07	1.83761e+07	1.50685e+07	4.82659e+06	7.67448e+06	5.74843e+06	2.98916e+07	4.95785e+07	3.6442e+07	9.55428e+06	2.22122e+07	1.74716e+07	6.69704e+06	1.76227e+07	9.10921e+06		1.56526e+07	1.03399e+07	2.1086e+07	1.49161e+07	1.34712
gi|27228985|ref|NP_079827.2|	2	79.49	0.425148	NADH dehydrogenase [ubiquinone] 1 alpha subcomplex subunit 12 [Mus musculus]	513116	247608	527435	396547	357735	368029	551349	983038	416068	530903	634896	333394	330127	279689	654952		423117	111239	520383	234630	1.22988
gi|19527228|ref|NP_598768.1|	5	225.63	0.4257	CDGSH iron-sulfur domain-containing protein 1 [Mus musculus]	1.63282e+06	811979	1.22001e+06	976970	1.04356e+06	1.01677e+06	1.54272e+06	2.38217e+06	1.12583e+06	1.13766e+06	1.37362e+06	1.23372e+06	1.05085e+06	977156	1.38414e+06		1.17783e+06	305532	1.33314e+06	447565	1.13186
gi|13385872|ref|NP_080650.1|	2	161.52	0.427173	interleukin enhancer-binding factor 2 [Mus musculus]	684608	602475	341142	259853	293256	315704	326165	388821	718992	315431	282958	215094	205094	204963	454441		403315	167819	348224	175038	-1.1582
gi|28893343|ref|NP_796248.1|	2	95.44	0.429083	neuronal growth regulator 1 isoform b [Mus musculus]	768436	366197	562682	441105	571860	550329	865351	1.30111e+06	535176	667564	595307	499183	518144	550679	776145		589423	174433	680414	266978	1.15437
gi|46250738|ref|NP_996883.1|	3	401.9	0.430295	core histone macro-H2A.2 [Mus musculus]	467713	621240	539029	252703	249996	362821	1.37556e+06	846045	411925	487953	486935	527310	478041	424737	1.4749e+06		552723	388778	642231	363181	1.16194
gi|6679573|ref|NP_033015.1|	3	110.52	0.439199	transcriptional activator protein Pur-alpha [Mus musculus]	1.13129e+06	682380	768742	453696	652243	704892	517224	1.30853e+06	986740	814325	1.00847e+06	821057	634919	673081	364121		701496	218865	826406	284192	1.17806
gi|22267448|ref|NP_083251.2|	2	98.06	0.445542	transmembrane protein 33 isoform 1 [Mus musculus]	29993.3	19287.8	27359.7	3792.47	24547.7	6610.66	14461.4	33823.1	29197.6	23478.9	6217.11	13093.3	32463.5	13417.4	23289.1		18007.6	10165.8	21872.5	10049.1	1.21463
gi|163310736|ref|NP_001074711.2|	2	95.41	0.445543	talin-2 [Mus musculus]	247810	119962	174708	45957.5	14574.8	158424	27679.3	300576	169699	203459	238775	220569	13884.7	182653	30061		112731	87134.7	169960	99693.8	1.50766
gi|6753140|ref|NP_033853.1|	13	1228.66	0.450261	plasma membrane calcium-transporting ATPase 2 isoform 1 [Mus musculus]	5.4045e+06	2.93749e+06	4.35236e+06	3.02662e+06	3.33877e+06	3.25727e+06	3.69423e+06	7.49749e+06	4.4369e+06	4.37516e+06	4.2555e+06	3.32022e+06	3.22869e+06	4.29715e+06	2.59162e+06		3.71589e+06	884169	4.25034e+06	1.47633e+06	1.14383
gi|62243815|ref|NP_079966.2|	2	91.35	0.455337	SAFB-like transcription modulator isoform a [Mus musculus]	222780	147526	202387	112533	67037.9	131614	156955	186925	148796	143108	177557	112999	116124	177142	257798		148690	52770.5	165056	46647.7	1.11007
gi|9506983|ref|NP_062284.1|	3	161.26	0.455833	serine/threonine-protein phosphatase 2A catalytic subunit alpha isoform [Mus musculus]	695331	250687	678712	232781	371416	297584	1.05026e+06	1.25943e+06	605095	520966	555603	514545	240195	539438	493698		510968	306351	591121	291349	1.15687
gi|21313308|ref|NP_084080.1|	10	346.77	0.456022	heterogeneous nuclear ribonucleoprotein M isoform a [Mus musculus]	1.2399e+06	928212	663519	610578	824386	922212	834478	996172	869887	686482	782564	732068	737170	917086	556454		860469	206390	784736	139530	-1.09651
gi|13928670|ref|NP_075373.1|	3	128.26	0.456096	vacuolar protein sorting-associated protein 35 [Mus musculus]	202355	100701	221680	120485	142954	176469	225315	312187	175114	193414	200835	166659	161106	196708	115290		169994	49673.7	190164	56424.8	1.11865
gi|22507355|ref|NP_683748.1|	4	131.23	0.461715	sodium/calcium exchanger 2 [Mus musculus]	1.01341e+06	441574	889060	587885	645051	658458	883969	1.90512e+06	762438	837276	792067	640450	676467	662640	634485		731344	202088	863868	427367	1.18121
gi|226823367|ref|NP_034339.2|	7	311.74	0.461825	fumarate hydratase, mitochondrial precursor [Mus musculus]	2.90677e+06	2.18228e+06	2.27294e+06	2.35905e+06	2.71051e+06	1.69294e+06	3.6026e+06	4.24751e+06	2.90212e+06	2.42526e+06	2.35123e+06	2.26782e+06	2.62744e+06	3.15063e+06	2.16873e+06		2.53244e+06	611261	2.76759e+06	683851	1.09286
gi|62234487|ref|NP_080758.1|	11	1238.57	0.46258	plasma membrane calcium ATPase 1 [Mus musculus]	2.65521e+06	1.43609e+06	2.20912e+06	2.04337e+06	2.11532e+06	1.81458e+06	2.42547e+06	4.57909e+06	2.02017e+06	2.26538e+06	2.24612e+06	1.72601e+06	1.73396e+06	1.93649e+06	2.8611e+06		2.09988e+06	398284	2.42104e+06	945387	1.15294
gi|267844804|ref|NP_079627.3|	2	73.06	0.46781	coiled-coil-helix-coiled-coil-helix domain-containing protein 6 isoform 1 [Mus musculus]	228399	114244	195454	104921	108765	125539	267261	295279	185852	145766	139304	136568	127710	185006	241487		163512	66199.2	182121	59211.3	1.11381
gi|247494171|ref|NP_080411.1|	2	48.05	0.470861	BTB/POZ domain-containing protein KCTD16 [Mus musculus]	252316	107671	233454	145924	193683	176521	355504	378631	218893	199414	243709	188663	129777	235667	277463		209296	81109.7	234027	72944.6	1.11816
gi|51092272|ref|NP_808574.2|	3	294.38	0.486734	opioid-binding protein/cell adhesion molecule [Mus musculus]	2.04e+06	955693	1.63151e+06	1.23921e+06	1.3315e+06	1.02129e+06	1.70351e+06	3.06917e+06	1.64378e+06	1.33144e+06	1.27256e+06	1.14021e+06	1.55875e+06	1.14765e+06	1.76511e+06		1.41753e+06	392544	1.61609e+06	630492	1.14007
gi|6753492|ref|NP_034028.1|	4	141.94	0.488439	coronin-1A [Mus musculus]	1.64454e+06	960414	1.64463e+06	1.16025e+06	1.18824e+06	1.07892e+06	1.70515e+06	2.81978e+06	1.41813e+06	1.37203e+06	1.33626e+06	1.32444e+06	979058	1.06283e+06	2.06829e+06		1.34031e+06	312640	1.5476e+06	608259	1.15466
gi|23956214|ref|NP_076092.1|	9	512.69	0.489268	splicing factor, proline- and glutamine-rich [Mus musculus]	5.15948e+06	4.48953e+06	4.58441e+06	2.31941e+06	2.65187e+06	3.11007e+06	3.36345e+06	4.4634e+06	4.35314e+06	3.19027e+06	3.89734e+06	3.10501e+06	2.87942e+06	4.77001e+06	5.00356e+06		3.66832e+06	1.0797e+06	3.95777e+06	814873	1.07891
gi|7949027|ref|NP_058055.1|	5	270.47	0.499841	dnaJ homolog subfamily C member 5 [Mus musculus]	4.95075e+06	2.17362e+06	3.95456e+06	2.32937e+06	2.32252e+06	3.03259e+06	3.54494e+06	7.24181e+06	4.28674e+06	3.31892e+06	2.96864e+06	2.58616e+06	2.19068e+06	3.81472e+06	3.05586e+06		3.18691e+06	1.0297e+06	3.68294e+06	1.58174e+06	1.15565
gi|159110562|ref|NP_032345.2|	4	132.07	0.500889	intercellular adhesion molecule 5 precursor [Mus musculus]	445919	174395	313878	291686	288102	302381	514839	1.03953e+06	173349	377631	440960	274656	336392	262645	516039		333028	112545	427651	269530	1.28413
gi|189491684|ref|NP_766359.2|	2	113.11	0.501782	dmX-like protein 2 [Mus musculus]	179113	97106.9	181518	125375	113298	106421	191304	348584	192042	171703	158878	130813	13860.8	130580	28159.6		142019	40314.2	146827	104058	1.03386
gi|9507003|ref|NP_062423.1|	3	99.84	0.51549	polypyrimidine tract-binding protein 2 [Mus musculus]	389940	193794	276756	92731.4	136936	145725	395204	341636	178476	218918	123046	115200	67149.2	230441	242912		233013	123094	189722	87478.3	-1.22818
gi|6754222|ref|NP_034578.1|	3	194.74	0.520426	heterogeneous nuclear ribonucleoprotein A/B isoform 2 [Mus musculus]	425035	222694	269654	80867.7	152123	223638	312533	234539	208738	154679	136881	199925	180183	241823	179402		240935	111044	192021	36575.1	-1.25473
gi|153791358|ref|NP_112456.2|	2	72.47	0.521631	splicing factor 3B subunit 1 [Mus musculus]	148915	114041	136223	78837.6	67751.3	104073	104346	153793	169661	88730.6	117788	71108.9	101539	157988	100832		107741	28884.2	120180	36119.3	1.11545
gi|68341935|ref|NP_032658.2|	2	66.93	0.521905	microtubule-associated protein 2 isoform 2 [Mus musculus]	59325.1	31894.6	83541.9	32509.3	31439.1	40326.4	109101	74656.8	40356.4	50509.9	69575.2	39514.3	61007.2	45218.6	94161.6		55448.2	30465.9	59375	19218.6	1.07082
gi|9790069|ref|NP_062667.1|	6	241.38	0.522458	spliceosome RNA helicase Bat1 [Mus musculus]	1.5894e+06	1.52107e+06	1.24081e+06	775924	683930	1.01863e+06	852619	717620	1.3166e+06	882670	849682	653613	727690	898236	1.87762e+06		1.09748e+06	361143	990466	412365	-1.10805
gi|6679935|ref|NP_032109.1|	13	877.39	0.523117	neuromodulin [Mus musculus]	1.87787e+07	8.9542e+06	1.68997e+07	9.3248e+06	1.0649e+07	1.25645e+07	1.28967e+07	1.79031e+07	1.62531e+07	1.63022e+07	1.5098e+07	1.49067e+07	8.75499e+06	1.39986e+07	9.18519e+06		1.28668e+07	3.74343e+06	1.40502e+07	3.34473e+06	1.09197
gi|20149726|ref|NP_619592.1|	2	113.01	0.534683	phosphatidate cytidylyltransferase 2 [Mus musculus]	710416	334566	598867	312775	346145	355678	418090	730179	528797	472403	373279	433318	355386	380730	500355		439505	153874	471806	121806	1.07349
gi|110625954|ref|NP_082664.1|	2	85.6	0.535654	NADH dehydrogenase [ubiquinone] flavoprotein 2, mitochondrial precursor [Mus musculus]	212437	74211.5	128511	66726.2	81999.8	66570.4	149801	176668	121298	61225.5	42773.8	111697	125403	119615	26882.2		111465	55119.1	98195.3	50138.3	-1.13514
gi|34328251|ref|NP_062787.2|	4	249.48	0.536611	drebrin isoform 3 [Mus musculus]	1.25504e+06	544057	999307	604602	563848	670803	1.06881e+06	1.40562e+06	1.02948e+06	713831	721651	913682	691453	1.1087e+06	573001		815210	286814	894678	275894	1.09748
gi|225543409|ref|NP_079958.3|	4	106.98	0.539076	paraspeckle component 1 [Mus musculus]	385353	292632	256863	122259	174632	146696	281752	148961	301591	228011	105188	142674	141945	265244	327218		237170	93728.7	207604	83951.7	-1.14241
gi|41281771|ref|NP_687036.1|	6	239.13	0.539208	homer protein homolog 1 isoform d [Mus musculus]	656108	222364	632600	358367	409401	310318	1.64656e+06	431220	657467	501578	375850	524517	563520	807772	994211		605103	486579	607017	205956	1.00316
gi|62000629|ref|NP_084137.1|	2	51.7	0.544534	CB1 cannabinoid receptor-interacting protein 1 [Mus musculus]	446422	251047	335361	195436	249632	237987	371318	476672	319862	293080	253200	263752	292001	327205	305634		298172	88943.1	316426	69525.9	1.06122
gi|68533246|ref|NP_666265.3|	4	150.31	0.546085	thyroid hormone receptor-associated protein 3 [Mus musculus]	440177	537241	385010	237630	181054	238661	448861	284469	550753	224602	285789	530249	244455	526532	574908		352662	133982	402720	154728	1.14194
gi|21311845|ref|NP_080922.1|	2	225.53	0.548633	mitochondrial glutamate carrier 1 [Mus musculus]	1.75213e+06	1.08341e+06	1.77375e+06	1.27292e+06	1.20969e+06	1.13554e+06	1.97749e+06	1.35628e+06	1.38807e+06	1.53002e+06	1.46335e+06	1.21128e+06	875473	1.24897e+06	1.68334e+06		1.45785e+06	364300	1.3446e+06	242680	-1.08422
gi|153945866|ref|NP_001025150.2|	3	80.32	0.550737	scaffold attachment factor B2 [Mus musculus]	250871	356634	217300	129961	115725	206601	139853	173205	195570	100684	111589	136987	140950	325879	241267		202421	84704.6	178266	75256.7	-1.1355
gi|38259194|ref|NP_940804.1|	2	64.83	0.551718	putative tyrosine-protein phosphatase auxilin isoform c [Mus musculus]	241127	83533.5	215872	82472.7	69349.5	98769.8	204999	226479	160598	165025	131149	151932	73381.8	157192	137093		142303	74565.8	150356	42483.3	1.05659
gi|14389431|ref|NP_058017.1|	3	88.52	0.57116	stress-induced-phosphoprotein 1 [Mus musculus]	323898	196925	285054	195994	206595	201152	307553	413460	302777	221809	243352	262543	178063	273551	225111		245310	57520.7	265083	70740.7	1.0806
gi|6679685|ref|NP_031977.1|	4	199.4	0.57182	enhancer of rudimentary homolog [Mus musculus]	2.29075e+06	1.75767e+06	1.48052e+06	1.02051e+06	1.0185e+06	1.50997e+06	1.28362e+06	1.25146e+06	1.89103e+06	1.17796e+06	987869	1.395e+06	1.2047e+06	1.8171e+06	1.08665e+06		1.48022e+06	446838	1.35147e+06	332483	-1.09526
gi|58037145|ref|NP_081219.1|	2	89.45	0.57722	small nuclear ribonucleoprotein Sm D2 [Mus musculus]	1.90969e+06	1.47612e+06	1.41936e+06	1.08546e+06	1.08285e+06	1.24969e+06	1.21028e+06	1.24844e+06	1.72608e+06	1.04505e+06	1.39215e+06	895596	863519	1.026e+06	2.0254e+06		1.34764e+06	290075	1.27778e+06	415604	-1.05467
gi|31542602|ref|NP_034615.2|	5	230.28	0.594323	ELAV-like protein 1 [Mus musculus]	896991	535967	517631	284991	459564	912240	868735	640558	478392	450260	669843	363494	562282	429077	841837		639445	250620	554468	156846	-1.15326
gi|91064867|ref|NP_001025478.1|	2	107.25	0.596092	H/ACA ribonucleoprotein complex subunit 4 [Mus musculus]	136308	129072	135126	96228.2	88881.7	127575	100198	110013	175677	111287	110167	87087.5	106019	140737	49472.2		116198	20243.7	111308	36743.7	-1.04394
gi|239985639|ref|NP_075617.3|	3	175.96	0.604365	paralemmin isoform 1 [Mus musculus]	886348	432645	607712	357408	466235	408128	495832	982694	659407	402076	589698	529979	620949	606041	273109		522044	178854	582994	206738	1.11675
gi|112927|ref|P05067|	2	71.32	0.60574	Amyloid beta A4 protein [human form with 4 mutations]	34768.6	21482.8	30965.9	24373.3	70485.2	35741	82463.2	63317.6	23570.6	45375.1	80688.8	30273.6	24937.3	25204.2	166874		42897.2	23762.4	57530.1	48810.1	1.34112
gi|254588110|ref|NP_663759.3|	3	789.63	0.608605	histone H1.3 [Mus musculus]	1.22963e+06	1.66393e+06	1.8043e+06	587017	377850	1.20497e+06	842075	1.20412e+06	1.31783e+06	764434	1.45487e+06	797634	982712	1.04491e+06	1.41669e+06		1.1014e+06	531200	1.1229e+06	267565	1.01952
gi|120407050|ref|NP_061356.2|	4	139.49	0.609528	nucleolar protein 58 [Mus musculus]	509560	500006	563914	254271	221929	399999	364587	357116	644788	317170	422476	302780	386280	622624	401949		402038	131049	431898	131035	1.07427
gi|6680836|ref|NP_031617.1|	3	156.03	0.611245	calreticulin precursor [Mus musculus]	687571	343090	499373	256338	292080	261358	380798	592911	462503	370560	291564	413106	406756	589581	229475		388658	156411	419557	128688	1.0795
gi|8567402|ref|NP_038691.1|	5	308.6	0.613348	serine/arginine-rich splicing factor 3 [Mus musculus]	7.89723e+06	6.64649e+06	5.29556e+06	3.94352e+06	4.14089e+06	5.53102e+06	5.3335e+06	5.49031e+06	6.53812e+06	5.48444e+06	4.06297e+06	4.13268e+06	4.45777e+06	6.16933e+06	5.05579e+06		5.54117e+06	1.37778e+06	5.17392e+06	917575	-1.07098
gi|22122585|ref|NP_666195.1|	3	210.75	0.613696	serine/arginine-rich splicing factor 7 isoform 1 [Mus musculus]	3.48101e+06	4.22866e+06	2.29753e+06	1.93661e+06	1.69522e+06	2.28048e+06	2.05834e+06	3.74593e+06	3.25543e+06	2.30937e+06	1.76055e+06	1.98987e+06	1.43258e+06	2.49027e+06	1.79762e+06		2.56826e+06	928021	2.3477e+06	794056	-1.09395
gi|33859724|ref|NP_083147.1|	3	109.32	0.634675	heterogeneous nuclear ribonucleoprotein R [Mus musculus]	239691	172438	239326	96510	60423.3	168993	257927	236161	191143	142975	181582	183454	125893	190288	171315		176473	75846	177851	33242.5	1.00781
gi|29789289|ref|NP_444349.1|	2	123.95	0.635101	enoyl-CoA hydratase, mitochondrial precursor [Mus musculus]	788701	457391	964908	648318	560883	422015	920273	1.8859e+06	760240	750856	1.09058e+06	674511	524294	539697	343770		680356	216803	821231	482800	1.20706
gi|6678768|ref|NP_032564.1|	4	181.11	0.637292	myristoylated alanine-rich C-kinase substrate [Mus musculus]	1.79596e+06	813237	1.61296e+06	1.0445e+06	1.17967e+06	1.2499e+06	1.44201e+06	1.51309e+06	1.15575e+06	1.27484e+06	1.49521e+06	1.23999e+06	829302	1.13024e+06	1.07717e+06		1.30546e+06	337412	1.21445e+06	223618	-1.07494
gi|227430367|ref|NP_067510.3|	2	64.95	0.641305	WD40 repeat-containing protein SMU1 [Mus musculus]	63726	54198.5	40262	24865.4	21918.2	34706.9	16041.4	20068.8	60169.1	32810.1	19555.2	19854.5	29153.2	62884.3	18274.8		36531.2	17504.3	32846.3	18452.6	-1.11219
gi|124517709|ref|NP_032104.2|	2	53.92	0.650849	glutamate decarboxylase 2 [Mus musculus]	592604	253123	510494	285773	331959	363035	555677	779862	345389	483842	426480	385299	274465	344909	535567		413238	137192	446976	157997	1.08164
gi|40068507|ref|NP_031791.3|	7	533.17	0.653154	dihydropyrimidinase-related protein 1 isoform 2 [Mus musculus]	2.97999e+06	1.54675e+06	2.48414e+06	1.67621e+06	1.63379e+06	1.60142e+06	2.50094e+06	4.27819e+06	2.70502e+06	2.06534e+06	2.28997e+06	1.72391e+06	1.04263e+06	1.71483e+06	2.95588e+06		2.06046e+06	580714	2.34697e+06	985628	1.13905
gi|9790083|ref|NP_062659.1|	2	51.55	0.65692	ruvB-like 1 [Mus musculus]	129102	97837.6	67574.5	69113.9	95034.4	102601	139210	116262	109378	101033	89025.3	75330.3	76828.8	121576	58602.8		100068	27159.3	93504.5	22236.2	-1.07019
gi|84794552|ref|NP_061346.2|	5	332.11	0.659394	phosphatidylethanolamine-binding protein 1 [Mus musculus]	5.00115e+06	2.46796e+06	3.89192e+06	2.73076e+06	2.99532e+06	2.8423e+06	4.29674e+06	6.23458e+06	4.30005e+06	3.47058e+06	3.70236e+06	3.71234e+06	2.1989e+06	3.20432e+06	3.03262e+06		3.46088e+06	946506	3.73197e+06	1.1816e+06	1.07833
gi|88853578|ref|NP_031480.2|	2	525.47	0.662309	AP-1 complex subunit beta-1 [Mus musculus]	421653	181451	375617	197791	238624	524323	394316	1.26411e+06	347960	263183	269735	323816	235087	297080	301763		333396	129224	412842	345792	1.23829
gi|23346461|ref|NP_694704.1|	4	188.46	0.664182	NADH dehydrogenase [ubiquinone] iron-sulfur protein 2, mitochondrial precursor [Mus musculus]	1.04801e+06	420242	788168	376630	380783	635552	529743	1.62402e+06	647938	636788	565505	569726	273111	391296	972808		597018	249171	710149	422022	1.18949
gi|19527174|ref|NP_598714.1|	3	156.77	0.670192	splicing factor 3B subunit 3 [Mus musculus]	454218	393653	286538	185236	211199	239555	326827	438727	520526	272910	247215	221236	229053	496598	220089		299604	98457.7	330794	130977	1.10411
gi|156523248|ref|NP_001096033.1|	4	201.82	0.672013	proline-rich transmembrane protein 2 [Mus musculus]	2.62931e+06	1.22401e+06	1.68714e+06	1.42789e+06	1.69295e+06	1.59751e+06	2.05778e+06	3.29029e+06	1.52244e+06	2.29999e+06	2.11038e+06	1.59719e+06	1.36969e+06	1.35162e+06	1.6978e+06		1.75951e+06	461547	1.90493e+06	654003	1.08264
gi|31543900|ref|NP_067299.2|	2	54.95	0.674721	protein tweety homolog 1 isoform 2 [Mus musculus]	117318	53714.2	116450	107075	114389	119289	28019.3	254541	88380.7	137575	24147.9	101286	75645.4	65501.4	220922		93750.7	37080.8	121000	79338.6	1.29065
gi|113680348|ref|NP_032010.2|	4	166.51	0.678044	fascin [Mus musculus]	604176	203777	379062	209813	280456	235388	476997	442589	297948	278623	261145	401501	323078	368072	371699		341381	152787	343082	63317.5	1.00498
gi|33859482|ref|NP_031933.1|	2	95.58	0.679086	elongation factor 2 [Mus musculus]	150090	64287.3	144348	87324.7	98699.8	66718.9	135515	143295	124117	131770	92686.4	146551	58959.6	100326	103577		106712	36439.7	112660	29522.1	1.05574
gi|6671664|ref|NP_031623.1|	4	140.61	0.697272	calnexin precursor [Mus musculus]	485298	305809	443748	269157	269404	314748	717368	647070	406421	335126	505830	317413	284163	436100	390254		400790	163413	415297	117266	1.0362
gi|28395023|ref|NP_058661.1|	4	201.7	0.702535	nck-associated protein 1 [Mus musculus]	1.23505e+06	941753	1.05724e+06	792557	734288	591270	1.07005e+06	1.15755e+06	1.23798e+06	999518	971187	685811	565998	762842	1.60445e+06		917459	223543	998167	336142	1.08797
gi|6754920|ref|NP_035084.1|	2	48.31	0.702603	neural cell adhesion molecule 2 isoform b [Mus musculus]	184679	61054.4	123031	78635.5	78652.7	96386.7	133833	194114	81470.7	132094	113054	101644	74548.7	91918.8	118287		108039	42495.5	113391	37828.1	1.04954
gi|6679108|ref|NP_032748.1|	4	243.74	0.708706	nucleophosmin [Mus musculus]	2.45952e+06	1.90524e+06	1.42837e+06	1.53965e+06	1.5865e+06	1.71193e+06	1.91376e+06	2.54541e+06	2.49337e+06	1.49823e+06	1.50502e+06	1.2672e+06	1.54043e+06	1.82442e+06	1.2793e+06		1.79214e+06	345875	1.74417e+06	508853	-1.0275
gi|13385598|ref|NP_080371.1|	3	159.38	0.708744	small nuclear ribonucleoprotein Sm D3 [Mus musculus]	1.42388e+06	1.29844e+06	981524	422523	384241	666782	583348	1.10361e+06	1.3538e+06	665982	448536	484786	575927	1.16259e+06	1.2536e+06		822963	417724	881104	373120	1.07065
gi|31982091|ref|NP_766197.2|	3	186.8	0.72204	mitochondrial import receptor subunit TOM22 homolog [Mus musculus]	2.18686e+06	1.15895e+06	1.62266e+06	787863	914815	985783	1.52016e+06	2.5329e+06	2.00098e+06	882386	986634	943950	768609	974797	965396		1.31101e+06	494558	1.25696e+06	643214	-1.043
gi|84781779|ref|NP_001028477.1|	2	63.84	0.722869	NADH dehydrogenase [ubiquinone] 1 beta subcomplex subunit 6 [Mus musculus]	46781.6	47109.7	31940.1	91196.9	88590.7	69557.6	91208	126188	37116.5	43646.2	165634	32817.8	107452	29242.6	162715		66626.4	24754.9	88101.5	59160.6	1.32232
gi|30519971|ref|NP_848743.1|	2	77.26	0.724777	atlastin-1 [Mus musculus]	83788.7	44180.6	84427.7	34460.1	37840	47174.9	59580.8	190952	126455	62470.7	64650.5	67726.1	27055.6	57973.9	15049.8		55921.8	20834.5	76541.6	56786.5	1.36872
gi|255958247|ref|NP_075633.2|	11	594.76	0.73006	non-POU domain-containing octamer-binding protein [Mus musculus]	4.91935e+06	4.29976e+06	3.88017e+06	2.94494e+06	2.9561e+06	2.76976e+06	3.19621e+06	4.83913e+06	4.48516e+06	2.88112e+06	3.43479e+06	2.78522e+06	2.43395e+06	3.5771e+06	3.03342e+06		3.56661e+06	816201	3.43374e+06	844051	-1.0387
gi|85861224|ref|NP_038568.2|	3	189.94	0.740685	glutamate receptor 2 isoform 2 precursor [Mus musculus]	288788	91174.3	193142	120425	158155	146215	247047	338017	159496	202770	148814	163515	165345	190583	114271		177849	70152.4	185351	67157.2	1.04218
gi|23956222|ref|NP_076224.1|	9	411.9	0.746414	actin-related protein 3 [Mus musculus]	2.77817e+06	1.87127e+06	2.66637e+06	1.76539e+06	1.41724e+06	1.96188e+06	2.85606e+06	3.54266e+06	3.04345e+06	2.40719e+06	2.82735e+06	1.98961e+06	1.31278e+06	1.81765e+06	1.79068e+06		2.18805e+06	569730	2.34142e+06	749837	1.07009
gi|28076935|ref|NP_081427.1|	3	93.66	0.749127	dynactin subunit 2 isoform 3 [Mus musculus]	590494	199191	510612	233967	206951	280443	499182	566919	360839	436738	294812	342481	221043	421875	267812		360120	166673	364065	110042	1.01095
gi|25141233|ref|NP_034901.2|	16	798.77	0.752749	matrin-3 [Mus musculus]	7.45832e+06	5.93117e+06	4.43539e+06	2.51245e+06	3.84955e+06	4.34925e+06	5.38601e+06	1.05156e+07	4.17461e+06	3.04595e+06	3.89825e+06	3.5954e+06	3.69505e+06	4.6475e+06	3.9232e+06		4.84602e+06	1.58888e+06	4.68694e+06	2.39971e+06	-1.03394
gi|218156282|ref|NP_892038.2|	2	48.68	0.754352	vesicular glutamate transporter 1 [Mus musculus]	22636.7	18072.9	21374.8	11558.3	18428.8	22424.1	26102.8	921.537	21555.7	20679.6	29462.9	26607.9	21141.9	41245.6	23182.7		20085.5	4643.22	23099.7	11250.5	1.15007
gi|19527358|ref|NP_598890.1|	4	215.29	0.770596	pre-mRNA-processing factor 19 [Mus musculus]	1.87274e+06	1.81289e+06	1.73251e+06	1.08533e+06	996949	1.48954e+06	1.2004e+06	1.2688e+06	2.59075e+06	1.15736e+06	800892	1.43994e+06	1.22349e+06	2.23213e+06	874190		1.45577e+06	363336	1.44844e+06	636486	-1.00506
gi|244790087|ref|NP_001155889.1|	7	348.96	0.779955	myelin expression factor 2 isoform 1 [Mus musculus]	841249	794646	452757	288127	507587	507557	800114	583603	934462	461343	400678	494552	457265	1.05286e+06	653348		598863	212977	629764	240067	1.0516
gi|22550094|ref|NP_032950.1|	5	334.59	0.784223	cAMP-dependent protein kinase type II-alpha regulatory subunit [Mus musculus]	709678	274800	527186	328130	305205	502851	575907	953988	373665	581835	459408	393951	314709	288077	592439		460537	162158	494759	216869	1.07431
gi|14192922|ref|NP_033738.1|	7	1186.02	0.790281	actin, alpha cardiac muscle 1 [Mus musculus]	1.90574e+07	1.0423e+07	1.17605e+07	9.83573e+06	9.66482e+06	9.88635e+06	1.59443e+07	2.95167e+07	1.27268e+07	7.25138e+06	1.1548e+07	1.36735e+07	1.23283e+07	8.35944e+06	1.41217e+07		1.23674e+07	3.68709e+06	1.36907e+07	6.84432e+06	1.107
gi|9789997|ref|NP_062668.1|	3	92.51	0.792347	LETM1 and EF-hand domain-containing protein 1, mitochondrial precursor [Mus musculus]	724343	342712	626471	322140	290711	343716	487492	419361	699901	559843	495002	442402	224826	701022	279630		448227	169469	477749	174896	1.06586
gi|31543942|ref|NP_033528.3|	2	76.98	0.80675	vinculin [Mus musculus]	66051.2	53464.2	45830.8	34399.3	44768.7	108895	65973.1	616432	55610.9	55712.8	61057	88307	76266.6	4790.29	74955.4		59911.7	24473.8	129142	198476	2.15553
gi|24496776|ref|NP_722482.1|	4	109.08	0.807436	bcl-2-associated transcription factor 1 isoform 2 [Mus musculus]	675978	407115	385430	334894	296172	334835	131839	321485	558142	357568	237672	372166	347572	545697	220698		366609	163196	370125	124834	1.00959
gi|67846113|ref|NP_033250.3|	2	48.84	0.810032	U1 small nuclear ribonucleoprotein 70 kDa [Mus musculus]	237927	242702	257910	199526	165913	204585	236182	391815	234171	255684	300987	138476	142204	163255	169709		220678	31923.7	224538	89312	1.01749
gi|6678143|ref|NP_033304.1|	2	86.77	0.812668	lupus La protein homolog [Mus musculus]	68271.5	39078.7	51986.8	20742.6	26677.4	41307.5	34550.7	53603.1	46065.5	39824.9	37364.2	32220.3	27856.1	36379.7	47156.8		40373.6	15929.9	40058.8	8460.92	-1.00786
gi|83642836|ref|NP_570932.2|	2	71.45	0.81952	brain-specific angiogenesis inhibitor 1-associated protein 2 isoform b [Mus musculus]	245994	92004.9	140581	103000	111254	100125	184006	200019	159347	118660	109017	113195	123394	149923	135073		139567	56655.5	138578	30455.8	-1.00713
gi|157041229|ref|NP_001096635.1|	2	79.21	0.82108	poly(rC)-binding protein 2 isoform 1 [Mus musculus]	276808	177972	158314	65223.9	104707	140266	178613	187978	203255	122083	122178	120756	76015.1	122846	205232		157415	66707	145043	47437.3	-1.0853
gi|115583687|ref|NP_619600.2|	6	188.36	0.823016	pre-mRNA-processing-splicing factor 8 [Mus musculus]	122041	172712	133926	90304.1	104981	101660	114070	290793	138345	101395	111571	124554	121384	162495	47508.7		119956	27250.5	137256	70331.4	1.14421
gi|45598396|ref|NP_035288.2|	4	350.46	0.832992	cAMP-dependent protein kinase type II-beta regulatory subunit [Mus musculus]	1.54643e+06	700720	1.24307e+06	736152	793544	1.14e+06	1.27694e+06	2.36388e+06	1.241e+06	896216	946844	890669	613918	871113	1.36248e+06		1.06241e+06	323653	1.14826e+06	543138	1.08081
gi|70906474|ref|NP_036191.2|	3	124.84	0.841025	calcium-dependent secretion activator 1 isoform 1 [Mus musculus]	258470	95499.7	192557	146141	273667	92966.9	283278	225023	146376	173366	187223	170116	268508	126002	194758		191797	82302.5	186421	44703.6	-1.02883
gi|153792534|ref|NP_035370.2|	2	103.43	0.853856	E3 SUMO-protein ligase RanBP2 [Mus musculus]	134083	129414	64160.2	106422	90973.8	149751	165388	210713	72050.8	71640.9	165119	92034.7	154644	89988	180789		120027	35064.4	129622	54432	1.07994
gi|7106331|ref|NP_034566.1|	2	634.19	0.855444	histone H2A.x [Mus musculus]	316237	147730	708830	62044	63653.6	186736	94925.8	72882.1	622002	309517	305841	149236	141822	93510.2	80533		225737	230707	221918	187149	-1.01721
gi|6753620|ref|NP_034158.1|	2	138.14	0.861917	ATP-dependent RNA helicase DDX3X [Mus musculus]	154381	103830	123979	62651.3	61635.4	116100	120928	410863	151626	91286	77989.1	52018.2	51856.5	65687.1	92121.3		106215	33765.1	124181	120145	1.16915
gi|188219589|ref|NP_034851.2|	18	1172.4	0.867898	lamin-B1 [Mus musculus]	6.29418e+06	6.46774e+06	6.20836e+06	4.21936e+06	3.88932e+06	5.01792e+06	5.56594e+06	7.01266e+06	6.21106e+06	3.81172e+06	4.24911e+06	4.12381e+06	5.08652e+06	5.88934e+06	6.04743e+06		5.3804e+06	1.03601e+06	5.30396e+06	1.15989e+06	-1.01441
gi|150456419|ref|NP_031868.2|	14	738.92	0.8776	ATP-dependent RNA helicase A [Mus musculus]	2.38373e+06	1.92594e+06	1.88362e+06	1.05359e+06	1.30222e+06	1.54419e+06	2.17199e+06	2.37021e+06	1.82948e+06	1.37985e+06	1.82853e+06	1.44946e+06	1.4667e+06	1.71565e+06	1.44472e+06		1.75218e+06	475450	1.68558e+06	330780	-1.03952
gi|12963799|ref|NP_076210.1|	2	149.6	0.879905	V-type proton ATPase subunit D [Mus musculus]	544945	382635	556410	337692	168039	348433	342679	544748	467743	382125	538463	373925	188172	302232	322333		382976	133778	389968	122690	1.01826
gi|110626031|ref|NP_035447.3|	2	58.45	0.881675	KH domain-containing, RNA-binding, signal transduction-associated protein 1 [Mus musculus]	20850.2	31144.4	11017.1	9620.13	9164.32	22968.6	527.947	11185.2	13184.5	13370.8	23094.6	10629.9	3114.88	14239.8	1685.65		15041.8	10381.5	11313.2	6713.39	-1.32959
gi|31543030|ref|NP_034728.2|	4	151.78	0.886146	voltage-gated potassium channel subunit beta-2 [Mus musculus]	451668	176883	342048	177737	205734	290885	301733	717778	353852	335669	259398	242869	94376.2	243052	137651		278098	100409	298081	191040	1.07185
gi|34538607|ref|NP_904337.1|	2	96.21	0.886503	NADH dehydrogenase subunit 4 [Mus musculus]	112261	52966.3	171777	165650	186231	54869.9	295154	334389	96816.5	258666	224569	184530	119250	81603.7	29490.3		148416	84630.1	166164	102431	1.11959
gi|21426893|ref|NP_064418.1|	3	182.81	0.89201	histone H1.5 [Mus musculus]	783262	924165	1.24249e+06	371394	388120	549895	603529	647039	700432	463011	920572	475540	560717	794819	822176		694694	313149	673038	167121	-1.03218
gi|6756037|ref|NP_035868.1|	5	339.28	0.895461	14-3-3 protein eta [Mus musculus]	1.41115e+06	1.01205e+06	1.66941e+06	1.06642e+06	1.19244e+06	520767	1.98596e+06	1.17411e+06	1.41417e+06	1.35543e+06	1.84515e+06	1.2008e+06	969628	1.19654e+06	774760		1.26546e+06	477363	1.24132e+06	317842	-1.01944
gi|9790125|ref|NP_062728.1|	5	258.06	0.896624	transgelin-3 [Mus musculus]	1.5325e+06	677781	1.35434e+06	815152	755699	915511	1.47808e+06	1.71066e+06	986338	878787	932080	1.13132e+06	656212	1.08466e+06	1.27841e+06		1.07558e+06	365719	1.08231e+06	314063	1.00626
gi|160333923|ref|NP_058085.2|	11	429.07	0.911184	heterogeneous nuclear ribonucleoprotein U [Mus musculus]	4.86005e+06	2.82356e+06	3.42734e+06	1.42789e+06	2.09919e+06	2.71975e+06	3.67014e+06	3.68306e+06	2.94862e+06	2.36326e+06	2.91288e+06	2.45768e+06	2.13713e+06	2.79041e+06	4.20182e+06		3.00399e+06	1.11684e+06	2.93686e+06	694601	-1.02286
gi|31542427|ref|NP_031814.2|	2	59.9	0.915157	casein kinase II subunit alpha [Mus musculus]	149673	72564.7	111882	54962.4	66867.2	99871.5	67593.2	153277	101049	81752.6	76806.9	85108.5	99947.1	83939.3	30385.8		89059.1	33415.8	89033.2	33962.3	-1.00029
gi|262050577|ref|NP_941035.2|	3	154.51	0.918005	hypothetical protein LOC331392 [Mus musculus]	215818	180152	135261	135565	105319	228760	182282	708820	235185	151214	101898	105315	107425	153174	91244.9		169022	45415.6	206785	208165	1.22342
gi|146231985|ref|NP_075679.2|	2	96.47	0.920183	apoptotic chromatin condensation inducer in the nucleus isoform 2 [Mus musculus]	586025	400934	420969	193412	94569.8	236484	247570	374699	517304	209236	139916	165814	175257	327888	680061		311424	166365	323772	193071	1.03965
gi|19526936|ref|NP_598498.1|	3	112.52	0.928471	lanC-like protein 2 [Mus musculus]	332213	140314	201847	139047	149492	158572	300207	347719	202737	201555	173380	173492	81036.5	186454	237741		203099	80625.5	200514	74642.2	-1.01289
gi|226246654|ref|NP_077746.3|	2	77.52	0.933322	protein dpy-30 homolog [Mus musculus]	5664.03	47645	37629.6	34418.9	36480.4	41116.1	53886.3	62153.6	58488.5	58316.5	24585.7	39556.1	34737.1	56500.1	1496.52		36691.5	15297.1	41979.3	21236.8	1.14412
gi|6755040|ref|NP_035202.1|	4	120.35	0.935071	profilin-1 [Mus musculus]	380789	255094	232681	295431	295717	252124	314034	741503	281057	393132	526568	298909	78217.1	208225	177840		289410	49696.5	338181	212523	1.16852
gi|20982845|ref|NP_631888.1|	6	262	0.941646	RNA-binding protein FUS [Mus musculus]	1.38966e+06	946316	777118	443871	577659	678627	819015	806698	1.09965e+06	476709	606876	718616	756997	942562	926475		804610	305734	791822	198532	-1.01615
gi|82930015|ref|XP_486217.2|	2	99.78	0.955775	PREDICTED: NHP2-like protein 1-like [Mus musculus]	939505	843198	805665	553463	495595	715282	562163	826624	882527	660540	521144	608088	554283	910318	659655		702124	169061	702897	150415	1.0011
gi|40018610|ref|NP_796188.2|	2	99.57	0.96197	U5 small nuclear ribonucleoprotein 200 kDa helicase [Mus musculus]	430412	248247	254278	209461	199280	231101	238081	566684	344987	285752	144087	198184	91149.1	192806	619084		258694	78268.7	305342	194466	1.18032
gi|165932270|ref|NP_080451.4|	2	105.38	0.967527	splicing factor 3A subunit 1 [Mus musculus]	201662	203004	96108.5	83957.7	109497	110269	109339	232712	143887	91135.7	74188.3	137620	117501	154229	89604.6		130548	49946.6	130110	50428.1	-1.00337
gi|170014720|ref|NP_780386.3|	2	150.71	0.967978	D-beta-hydroxybutyrate dehydrogenase, mitochondrial precursor [Mus musculus]	1.12941e+06	703181	915526	627096	707590	570075	807758	1.20375e+06	875817	998221	970729	1.17125e+06	467020	486675	441578		780090	191405	826880	317751	1.05998
gi|126157504|ref|NP_780438.2|	2	95.94	0.976973	serine/arginine repetitive matrix protein 2 [Mus musculus]	456855	282464	250588	278095	273252	357597	376917	527597	336321	281639	279756	225255	289814	347070	342492		325109	74574.3	328743	90213.4	1.01118
gi|20149756|ref|NP_619610.1|	3	117.18	0.996247	eukaryotic initiation factor 4A-III [Mus musculus]	374294	290843	267691	184857	168741	241324	216138	236068	330220	231494	225999	222029	282836	328536	136629		249127	70111	249226	63723.4	1.0004

## Sheet: TG
Supplementary Table 1: All proteins quantifed with at least 2 peptides.					Normalized abundance																Descriptive Statistics
					Tg-SwDI_3month							Tg-SwDI_9month
Accession	Peptides used for quantitation	Confidence score	Anova (p)	Protein Names	10-so120223_mo_509	16-so120223_mo_507	19-so120223_mo_508	22-so120223_mo_506	27-so120223_mo_505	28-so120223_mo_503	26-so120223_mo_510	18-so120223_mo_519	07-so120223_mo_526	08-so120223_mo_525	13-so120223_mo_521	24-so120223_mo_527	129-so120223_mo_522	30-so120223_mo_520	132-so120223_mo_524		Mean 3 mos	3 mos StDev	Mean 9 mos	9 mos StDev	Fold Change (9/3)
gi|163644329|ref|NP_033826.2|	4	213.27	2.55066e-06	apolipoprotein E precursor [Mus musculus]	423150	159881	214504	193434	289385	268982	350591	764674	1.63512e+06	1.25019e+06	987847	642521	745881	1.02594e+06	1.32645e+06		271418	92539.1	1.04733e+06	338733	3.85872
gi|229093139|ref|NP_062510.2|	2	114.9	2.9669e-06	serine protease HTRA1 precursor [Mus musculus]	27468.9	6620.63	7728.42	7705.25	14438.9	8399.65	13982.4	44085.2	132383	63691.9	118026	42721.4	59605.1	63526.5	93743.4		12334.9	7382.07	77222.8	33700.3	6.26053
gi|32880197|ref|NP_872591.1|	14	840.34	2.51283e-05	heterogeneous nuclear ribonucleoproteins A2/B1 isoform 2 [Mus musculus]	6.82549e+07	2.038e+07	3.32558e+07	2.8682e+07	2.93404e+07	2.32648e+07	1.46187e+07	8.60027e+06	1.06949e+07	1.27262e+07	6.92713e+06	6.96656e+06	5.4698e+06	5.41101e+06	6.04719e+06		3.11138e+07	1.75215e+07	7.85539e+06	2.64386e+06	0.252473
gi|6754220|ref|NP_034577.1|	6	388.51	0.000137408	heterogeneous nuclear ribonucleoprotein A1 isoform a [Mus musculus]	1.2751e+07	3.66017e+06	5.60336e+06	4.78515e+06	5.44128e+06	4.65417e+06	3.10634e+06	2.20108e+06	2.95996e+06	2.44047e+06	1.82457e+06	1.65663e+06	1.25621e+06	1.46185e+06	1.65905e+06		5.7145e+06	3.23034e+06	1.93248e+06	564075	0.338171
gi|124487099|ref|NP_001074665.1|	6	167.9	0.000145738	heterogeneous nuclear ribonucleoprotein U-like protein 2 [Mus musculus]	1.39133e+06	410859	577507	561212	551780	446018	249357	162474	261078	239385	184305	125398	88973.6	86242.8	104477		598294	368091	156542	67384.6	0.261646
gi|116256512|ref|NP_001070733.1|	2	168.62	0.000209499	heterogeneous nuclear ribonucleoprotein D0 isoform a [Mus musculus]	4.61159e+06	1.48728e+06	1.8295e+06	1.93047e+06	1.69445e+06	1.20243e+06	839223	580678	715780	728416	888804	330897	427080	350172	426451		1.94214e+06	1.2363e+06	556035	204613	0.286301
gi|13384620|ref|NP_079555.1|	16	760.49	0.000263177	heterogeneous nuclear ribonucleoprotein K [Mus musculus]	2.40751e+07	8.03282e+06	1.13442e+07	9.27827e+06	8.74722e+06	7.52218e+06	4.73457e+06	4.03912e+06	4.87978e+06	5.01583e+06	3.30771e+06	2.43709e+06	2.15592e+06	2.47265e+06	3.00681e+06		1.05335e+07	6.29482e+06	3.41436e+06	1.11519e+06	0.324144
gi|8393544|ref|NP_058580.1|	6	256.4	0.000277486	heterogeneous nuclear ribonucleoproteins C1/C2 isoform 1 [Mus musculus]	3.26098e+06	899316	1.5319e+06	1.38789e+06	1.38745e+06	941370	719565	506135	631098	580865	703860	395738	393116	335749	373507		1.44692e+06	855332	490009	136171	0.338655
gi|183980004|ref|NP_796275.3|	12	822.04	0.000333315	heterogeneous nuclear ribonucleoprotein L [Mus musculus]	2.49038e+07	8.78337e+06	1.28185e+07	1.10064e+07	1.04626e+07	7.90521e+06	6.18014e+06	4.04854e+06	6.556e+06	6.72481e+06	4.06192e+06	2.90128e+06	2.71091e+06	2.50595e+06	3.16649e+06		1.17229e+07	6.2045e+06	4.08449e+06	1.6777e+06	0.348421
gi|6680894|ref|NP_031683.1|	2	92.41	0.000534661	CD9 antigen [Mus musculus]	291335	135366	129319	98535.6	204384	133981	249466	466051	617590	414849	318427	486830	229320	284536	645212		177484	71979.4	432852	151224	2.43883
gi|86355503|ref|NP_001034454.1|	3	105.4	0.000875381	myelin-associated oligodendrocyte basic protein isoform b [Mus musculus]	2.66314e+06	1.30195e+06	1.5493e+06	1.43217e+06	2.39918e+06	1.94065e+06	3.56001e+06	4.42593e+06	7.91158e+06	2.84906e+06	6.1438e+06	3.1469e+06	4.98507e+06	3.18779e+06	5.35268e+06		2.12091e+06	811044	4.75035e+06	1.73559e+06	2.23977
gi|6753530|ref|NP_034094.1|	2	48.98	0.000926596	alpha-crystallin B chain [Mus musculus]	69836	35438.8	34510.1	24004.1	65925.1	68695.1	66679.4	140011	323806	92989.1	155735	103517	81443.6	100843	119168		52155.5	19874.7	139689	78347.7	2.67832
gi|6754974|ref|NP_035991.1|	17	669.62	0.00105897	protein kinase C and casein kinase substrate in neurons protein 1 isoform 1 [Mus musculus]	6.2952e+06	3.11918e+06	3.41076e+06	3.08519e+06	5.04252e+06	5.32736e+06	6.34314e+06	9.42692e+06	1.85402e+07	7.80298e+06	9.80686e+06	5.18235e+06	1.31925e+07	7.54168e+06	1.14758e+07		4.66048e+06	1.44414e+06	1.03712e+07	4.117e+06	2.22534
gi|10946928|ref|NP_067485.1|	3	477.74	0.00122008	heterogeneous nuclear ribonucleoprotein H [Mus musculus]	4.91841e+06	1.59766e+06	2.26833e+06	1.88587e+06	1.90906e+06	1.52335e+06	924730	989746	1.41833e+06	1.06534e+06	647776	533718	406850	466088	526793		2.14677e+06	1.29131e+06	756831	360282	0.352543
gi|124286791|ref|NP_034290.2|	3	165.28	0.00133145	CUGBP Elav-like family member 2 isoform 6 [Mus musculus]	1.18284e+06	372589	572780	454552	506415	320768	200613	167320	371187	240882	162939	79655.2	76710.1	84533.2	86876.7		515793	318830	158763	103941	0.307803
gi|10946870|ref|NP_067448.1|	2	76.76	0.00136052	alcohol dehydrogenase [NADP+] [Mus musculus]	144158	76331.9	98786.1	88268.6	128499	108874	156328	170814	299496	216924	308097	159363	207450	126311	196854		114464	29576.5	210664	64320.3	1.84044
gi|21704096|ref|NP_663531.1|	6	288.6	0.00145311	TAR DNA-binding protein 43 isoform 1 [Mus musculus]	6.73808e+06	2.22644e+06	2.95672e+06	2.47857e+06	2.29478e+06	2.20573e+06	1.35453e+06	1.46648e+06	1.45495e+06	1.57175e+06	1.41993e+06	930417	780633	860092	993765		2.89355e+06	1.76077e+06	1.18475e+06	322342	0.409446
gi|244790087|ref|NP_001155889.1|	7	348.96	0.00148126	myelin expression factor 2 isoform 1 [Mus musculus]	3.00288e+06	898094	1.32205e+06	1.14121e+06	1.23118e+06	621096	754863	409323	708700	602204	639568	366904	495774	284020	480442		1.28162e+06	800781	498367	144639	0.388856
gi|6753992|ref|NP_034418.1|	5	204.99	0.00170288	gap junction alpha-1 protein [Mus musculus]	277544	132414	148260	166829	335912	200024	357682	524430	760274	465436	819298	276979	486783	353131	359976		231238	92071.9	505788	193578	2.18731
gi|12963559|ref|NP_075668.1|	2	120.12	0.00171279	V-type proton ATPase subunit G 2 [Mus musculus]	413527	300723	257015	411026	432945	311120	299029	499096	1.32958e+06	800328	969449	380980	659439	555168	519085		346483	70400.2	714140	310512	2.06111
gi|22122585|ref|NP_666195.1|	3	210.75	0.00173391	serine/arginine-rich splicing factor 7 isoform 1 [Mus musculus]	5.35216e+06	3.17248e+06	3.26655e+06	3.39148e+06	4.04978e+06	2.78196e+06	2.50229e+06	2.01033e+06	3.06796e+06	2.8591e+06	2.11324e+06	1.86136e+06	1.64184e+06	1.52634e+06	1.67997e+06		3.50239e+06	950199	2.09502e+06	572408	0.598169
gi|6678143|ref|NP_033304.1|	2	86.77	0.00176368	lupus La protein homolog [Mus musculus]	168771	50151.5	88535.8	62369.4	48788.7	80189.3	54974.2	28276.1	52079.7	47559.4	40708.6	19394.8	21916	30790.5	32512.5		79111.4	42327.9	34154.7	11711.8	0.431729
gi|159110562|ref|NP_032345.2|	4	132.07	0.00223639	intercellular adhesion molecule 5 precursor [Mus musculus]	157707	108995	137422	136841	236862	136670	296108	416383	922979	301655	630960	200363	318447	269293	353357		172944	67648.2	426679	238106	2.46716
gi|157041229|ref|NP_001096635.1|	2	79.21	0.00289391	poly(rC)-binding protein 2 isoform 1 [Mus musculus]	1.02416e+06	213100	376000	355150	404015	231059	187973	132485	238473	286735	53676.3	85674.8	80350.7	61176.7	108932		398780	288849	130938	85995.7	0.328346
gi|25141233|ref|NP_034901.2|	16	798.77	0.00311352	matrin-3 [Mus musculus]	2.06864e+07	6.39426e+06	9.07882e+06	8.03946e+06	7.99324e+06	7.14576e+06	5.59395e+06	4.17702e+06	6.5717e+06	6.13236e+06	5.24787e+06	3.13938e+06	3.44997e+06	3.13033e+06	3.9053e+06		9.27599e+06	5.16093e+06	4.46924e+06	1.35204e+06	0.481808
gi|160333923|ref|NP_058085.2|	11	429.07	0.00327707	heterogeneous nuclear ribonucleoprotein U [Mus musculus]	1.35425e+07	4.72534e+06	6.65515e+06	6.55733e+06	4.79995e+06	3.9024e+06	4.04351e+06	2.30845e+06	4.91172e+06	4.04822e+06	3.60403e+06	2.07211e+06	2.09835e+06	2.09642e+06	2.61065e+06		6.31803e+06	3.3718e+06	2.96874e+06	1.08435e+06	0.469885
gi|6755040|ref|NP_035202.1|	4	120.35	0.00405033	profilin-1 [Mus musculus]	248641	110747	136707	81250.7	125015	191827	227415	299533	706715	233525	463920	189861	301447	215840	409355		160229	62992.6	352524	171468	2.20013
gi|9507003|ref|NP_062423.1|	3	99.84	0.0042055	polypyrimidine tract-binding protein 2 [Mus musculus]	1.72894e+06	408975	615212	632322	593640	331211	252434	235723	580780	315241	108021	125863	72014.4	89854.6	138579		651820	497757	208259	171233	0.319505
gi|124486670|ref|NP_001074517.1|	2	196.37	0.00436321	mitochondrial glutamate carrier 2 [Mus musculus]	116844	49778.6	49067.1	42704.4	78454.1	45229.8	114077	131018	214588	111166	232953	90771.9	125983	94350.9	112954		70879.4	32682.7	139223	54177.2	1.96422
gi|124487407|ref|NP_031593.2|	9	397.44	0.004669	protein bassoon [Mus musculus]	1.27897e+06	749456	832299	957593	1.1677e+06	687306	1.72778e+06	2.21498e+06	3.61059e+06	1.09376e+06	2.55215e+06	1.524e+06	2.04644e+06	1.3843e+06	1.66774e+06		1.0573e+06	365857	2.01175e+06	800308	1.90272
gi|84000448|ref|NP_034407.2|	32	2034.44	0.00539279	glial fibrillary acidic protein isoform 2 [Mus musculus]	4.07658e+07	1.27941e+07	1.94559e+07	1.36853e+07	2.16789e+07	1.70847e+07	2.74934e+07	3.06394e+07	6.47814e+07	5.59278e+07	3.53381e+07	2.26327e+07	3.20808e+07	3.75075e+07	4.52885e+07		2.18512e+07	9.71937e+06	4.05245e+07	1.40075e+07	1.85457
gi|122939192|ref|NP_001073853.1|	3	83.45	0.00549116	clathrin light chain A isoform a [Mus musculus]	450191	272079	340642	304218	476815	415106	634942	616941	1.15e+06	636932	782811	410919	602084	575855	699614		413428	123589	684394	216086	1.65541
gi|52353955|ref|NP_058662.2|	4	186	0.00549842	D-3-phosphoglycerate dehydrogenase [Mus musculus]	509231	250783	275045	255175	410046	261009	460839	563667	962672	484980	902901	392925	573799	421864	524078		346018	110685	603361	213409	1.74373
gi|9845253|ref|NP_063921.1|	3	484.73	0.00570628	heterogeneous nuclear ribonucleoprotein H2 [Mus musculus]	3.97384e+06	1.19991e+06	1.40881e+06	1.28765e+06	1.15017e+06	987980	684697	688384	1.13219e+06	917925	686265	373210	358309	329876	390181		1.52758e+06	1.10358e+06	609543	298967	0.399025
gi|6671549|ref|NP_031479.1|	6	284.39	0.00623631	peroxiredoxin-6 [Mus musculus]	1.86095e+06	1.20751e+06	1.24387e+06	1.1937e+06	1.93477e+06	1.40357e+06	1.93724e+06	1.96269e+06	3.22192e+06	2.0692e+06	2.2309e+06	1.74616e+06	1.98817e+06	1.84211e+06	2.44329e+06		1.54023e+06	354362	2.18805e+06	471424	1.4206
gi|94721328|ref|NP_038961.2|	4	172.87	0.00702021	vesicle-associated membrane protein-associated protein A [Mus musculus]	891483	466291	571065	566474	726105	625486	948160	1.11194e+06	2.00763e+06	1.07547e+06	1.57064e+06	631267	1.02174e+06	931952	1.00667e+06		685009	178878	1.16966e+06	425945	1.70752
gi|31543940|ref|NP_062780.2|	2	62.99	0.00737036	vesicle-associated membrane protein-associated protein B [Mus musculus]	80186.2	37702.1	43168.2	63347.2	103210	76859.5	126043	140728	373514	110331	128795	113134	112930	106038	152427		75788	31536.7	154737	89889	2.04171
gi|110626031|ref|NP_035447.3|	2	58.45	0.00749427	KH domain-containing, RNA-binding, signal transduction-associated protein 1 [Mus musculus]	114833	38353.5	42957.8	98061.9	56479	35508.6	36500.9	10647.1	31694.2	40057.1	495.623	16538.1	3238.85	7458.98	16851.1		60385	32603.1	15872.6	13788	0.262857
gi|156523248|ref|NP_001096033.1|	4	201.82	0.00750108	proline-rich transmembrane protein 2 [Mus musculus]	1.49288e+06	715988	773798	645511	1.30182e+06	1.08613e+06	1.53021e+06	1.81449e+06	3.30335e+06	1.57498e+06	2.12274e+06	1.0878e+06	1.90113e+06	1.3662e+06	1.86115e+06		1.07805e+06	373592	1.87898e+06	662736	1.74294
gi|83699420|ref|NP_033059.2|	8	351.67	0.00776047	heterogeneous nuclear ribonucleoprotein G [Mus musculus]	3.16377e+06	1.10763e+06	1.68524e+06	1.68896e+06	1.20379e+06	1.1153e+06	1.32022e+06	616969	1.36929e+06	1.26366e+06	1.0127e+06	567869	844078	649154	844570		1.61213e+06	727113	896035	298710	0.555808
gi|33859724|ref|NP_083147.1|	3	109.32	0.00795753	heterogeneous nuclear ribonucleoprotein R [Mus musculus]	922105	271332	394415	410034	329388	188429	247091	153710	281945	227515	250551	105689	109749	103229	192421		394685	245701	178101	70503.9	0.451249
gi|29126205|ref|NP_803421.1|	2	111.18	0.00867387	3-ketoacyl-CoA thiolase, mitochondrial [Mus musculus]	194261	108283	109000	129760	210206	115839	204165	267511	426366	260525	159368	139358	284259	273356	320454		153073	47345.3	266400	89848.7	1.74034
gi|6754222|ref|NP_034578.1|	3	194.74	0.00900643	heterogeneous nuclear ribonucleoprotein A/B isoform 2 [Mus musculus]	1.35154e+06	415478	675647	515009	468940	360306	279951	159464	269658	232438	851561	109147	90927.8	136438	156116		580981	362015	250719	250034	0.431544
gi|309263645|ref|XP_003086098.1|	10	536.92	0.00905981	PREDICTED: ras GTPase-activating protein SynGAP [Mus musculus]	720763	513439	531898	583032	792682	445028	1.11515e+06	925119	2.39374e+06	1.07271e+06	1.56228e+06	705740	921652	876193	1.23924e+06		671713	230044	1.21208e+06	544455	1.80447
gi|6753050|ref|NP_033798.1|	3	129.74	0.00985077	myc box-dependent-interacting protein 1 isoform 1 [Mus musculus]	503965	335531	388973	329147	621222	424230	739212	782409	1.27627e+06	664806	726861	490108	654936	596379	820905		477469	154212	751584	236337	1.5741
gi|157012015|ref|NP_032443.3|	2	81.1	0.00988413	potassium voltage-gated channel subfamily A member 2 [Mus musculus]	36015.1	19357.8	23917.6	22372.7	51734.5	40661.3	81508.7	64983.1	161213	63189.8	98553.8	44634.4	61325	48984.3	83259.8		39366.8	21869.5	78267.9	37788.9	1.98817
gi|6680027|ref|NP_032159.1|	17	965.23	0.0100642	glutamate dehydrogenase 1, mitochondrial precursor [Mus musculus]	1.07759e+07	5.50583e+06	7.52387e+06	6.38793e+06	9.21901e+06	7.06627e+06	1.23651e+07	1.23396e+07	2.48589e+07	1.51719e+07	1.69071e+07	8.01021e+06	1.09448e+07	1.04838e+07	1.38811e+07		8.40628e+06	2.48357e+06	1.40747e+07	5.18298e+06	1.67431
gi|13385168|ref|NP_079986.1|	2	99.78	0.0101163	cytochrome b-c1 complex subunit Rieske, mitochondrial [Mus musculus]	1.35418e+06	819793	1.02365e+06	925880	1.32815e+06	921202	1.5805e+06	1.67504e+06	3.64453e+06	1.89805e+06	2.52491e+06	1.1656e+06	1.40916e+06	1.37187e+06	1.76385e+06		1.13619e+06	284313	1.93162e+06	806599	1.70009
gi|21704140|ref|NP_663542.1|	2	81.25	0.010223	3-hydroxyisobutyrate dehydrogenase, mitochondrial precursor [Mus musculus]	76663.7	41186.1	52383.5	47644.2	73136.7	65700.3	120511	90140	168608	89758.1	92849.5	71358.6	115445	108069	120131		68175	26586.7	107045	29501.7	1.57015
gi|163310765|ref|NP_033784.2|	5	271.45	0.0108219	serum albumin precursor [Mus musculus]	4.25308e+07	2.09305e+07	2.26341e+07	1.84613e+07	2.54698e+07	8.68191e+06	2.23139e+07	4.52763e+06	2.90665e+07	1.63886e+07	4.82865e+06	8.47074e+06	5.08938e+06	4.46248e+06	1.13149e+07		2.30032e+07	1.01493e+07	1.05186e+07	8.60008e+06	0.457268
gi|6678449|ref|NP_033463.1|	4	130.98	0.0111346	thiosulfate sulfurtransferase [Mus musculus]	217917	108510	122114	115687	181726	133107	199052	271614	462803	260001	369548	138946	209550	179725	245514		154016	44486.5	267213	104678	1.73496
gi|6754022|ref|NP_034446.1|	3	141.88	0.012095	guanine nucleotide-binding protein G(I)/G(S)/G(O) subunit gamma-3 precursor [Mus musculus]	892416	469156	637016	510154	869735	649250	1.23307e+06	1.17478e+06	2.23381e+06	982829	1.412e+06	699995	1.20064e+06	1.07655e+06	1.15871e+06		751542	266855	1.24242e+06	449454	1.65316
gi|42415475|ref|NP_035162.1|	2	50.1	0.0129012	protein disulfide-isomerase precursor [Mus musculus]	342319	151700	170007	186945	240817	221884	279740	263525	453746	362772	294497	244137	287429	322096	335091		227630	66854.2	320412	66121.3	1.4076
gi|31981600|ref|NP_035015.2|	2	65.35	0.0135686	NADH dehydrogenase [ubiquinone] 1 alpha subcomplex subunit 2 [Mus musculus]	113230	68663.1	89908.6	77336.6	178155	121116	212160	191370	299743	157493	237004	123395	197672	168454	188542		122938	53577.4	195459	53498.4	1.58989
gi|84781779|ref|NP_001028477.1|	2	63.84	0.0141196	NADH dehydrogenase [ubiquinone] 1 beta subcomplex subunit 6 [Mus musculus]	28728.1	8304.67	15054.1	15946	38472.7	40142.2	37121.5	129434	165644	30311.6	14589.2	48449.1	145161	69083.2	111160		26252.8	13040.2	89229	56285.3	3.39884
gi|28893343|ref|NP_796248.1|	2	95.44	0.0142022	neuronal growth regulator 1 isoform b [Mus musculus]	433957	225581	285442	257205	444079	291299	516533	529045	1.15057e+06	526786	765123	329381	519513	416908	563188		350585	112053	600064	255056	1.71161
gi|157041260|ref|NP_038539.2|	2	154.88	0.0143164	band 4.1-like protein 2 [Mus musculus]	329503	171854	182965	172898	311677	229024	323139	397433	780566	391936	529006	247410	272331	302055	412912		245866	73416.2	416706	172649	1.69485
gi|20982845|ref|NP_631888.1|	6	262	0.0147014	RNA-binding protein FUS [Mus musculus]	2.97685e+06	997009	1.40082e+06	1.47163e+06	1.20226e+06	913084	759639	763689	1.24219e+06	1.01263e+06	728388	595502	555994	542514	680788		1.38876e+06	746027	765213	244769	0.551006
gi|6681137|ref|NP_031856.1|	5	252.02	0.0163477	acyl-CoA-binding protein isoform 2 [Mus musculus]	795290	379182	379125	412763	640113	450824	715160	878122	1.41876e+06	948412	859812	546156	578518	634579	891254		538922	174047	844452	279784	1.56693
gi|85861224|ref|NP_038568.2|	3	189.94	0.0169683	glutamate receptor 2 isoform 2 precursor [Mus musculus]	107687	76731.9	85423.5	78528.1	134558	85084.2	182434	168217	412139	162670	188851	91607.3	153313	141708	210426		107207	38992.7	191116	95868	1.78269
gi|254028189|ref|NP_081522.1|	2	85.29	0.0170274	small nuclear ribonucleoprotein F [Mus musculus]	609436	221227	296465	262410	327480	362182	220689	187715	326549	364687	105187	130671	131206	155126	125187		328555	134527	190791	99101.8	0.580697
gi|78214312|ref|NP_033855.2|	6	322.66	0.0171787	ATP synthase subunit b, mitochondrial precursor [Mus musculus]	4.7126e+06	2.44187e+06	2.99816e+06	2.58707e+06	4.02862e+06	2.7385e+06	4.80415e+06	5.61172e+06	9.06217e+06	4.87431e+06	6.54273e+06	3.44267e+06	4.43317e+06	4.0417e+06	4.53987e+06		3.473e+06	1.01901e+06	5.31854e+06	1.7863e+06	1.5314
gi|218156282|ref|NP_892038.2|	2	48.68	0.0173753	vesicular glutamate transporter 1 [Mus musculus]	63271.5	23028.5	33405.1	33118.7	23620.5	25779.8	30254.3	19917.5	26212.6	15821.9	27438.5	11674.5	21216.7	19515.2	24653.7		33211.2	13924.2	20806.3	5330.21	0.626486
gi|31981515|ref|NP_035421.2|	2	51.08	0.0176475	60S ribosomal protein L7 [Mus musculus]	13154.2	5211.96	6866.44	9484.73	22521.1	12108.5	17504.7	22843.6	56613.5	30633.5	19888	9947.92	18881.3	17299.6	27796.8		12407.4	6054.41	25488	14097.3	2.05426
gi|21312520|ref|NP_077198.1|	4	128.34	0.0180501	dihydropteridine reductase [Mus musculus]	721361	371399	437776	448703	652776	475208	907214	922909	1.61936e+06	801896	1.28396e+06	640577	602093	644382	945368		573491	193224	932569	356574	1.62613
gi|6678053|ref|NP_033251.1|	2	89.26	0.0181939	small nuclear ribonucleoprotein-associated protein B [Mus musculus]	617278	228800	319100	274050	329093	276106	304172	221057	378697	255712	152527	177446	166878	165911	220519		335514	128698	217343	74177.2	0.647792
gi|29789148|ref|NP_075661.1|	2	57.5	0.0182615	NADH dehydrogenase [ubiquinone] 1 beta subcomplex subunit 9 [Mus musculus]	100325	56728.3	59473.2	58168.3	104371	60689.1	113955	131641	217420	116361	144503	74610.1	113502	89731.4	105513		79101.4	25712.4	124160	43637.9	1.56963
gi|9790069|ref|NP_062667.1|	6	241.38	0.0182649	spliceosome RNA helicase Bat1 [Mus musculus]	3.16691e+06	1.3734e+06	1.37554e+06	1.40372e+06	1.25971e+06	1.04673e+06	993214	1.04243e+06	1.09941e+06	1.1127e+06	1.43623e+06	647163	567083	498904	595760		1.51703e+06	745806	874959	341429	0.576757
gi|6755080|ref|NP_035232.1|	2	160.65	0.0183829	protein kinase C gamma type [Mus musculus]	592000	313998	421283	311961	372137	272505	418752	539740	1.05515e+06	570562	901114	374560	475198	432911	568038		386091	106843	614659	237831	1.59201
gi|19527358|ref|NP_598890.1|	4	215.29	0.0192537	pre-mRNA-processing factor 19 [Mus musculus]	3.43456e+06	1.60614e+06	1.84621e+06	1.75473e+06	1.61087e+06	1.95841e+06	1.73301e+06	1.25448e+06	1.65356e+06	2.29869e+06	951689	1.11079e+06	1.07188e+06	1.3279e+06	1.29267e+06		1.99199e+06	648187	1.37021e+06	430120	0.687858
gi|164565377|ref|NP_598432.2|	3	153.33	0.019433	splicing factor U2AF 65 kDa subunit [Mus musculus]	766299	233936	312401	281977	294625	269603	256609	209670	304459	275257	115202	172506	189673	164399	193707		345064	187482	203109	60888.6	0.588612
gi|120407050|ref|NP_061356.2|	4	139.49	0.0204958	nucleolar protein 58 [Mus musculus]	919945	361157	446015	467650	356147	354673	539793	239863	493949	441619	282596	240284	293981	265584	281577		492197	201065	317432	95832.3	0.644927
gi|163838641|ref|NP_065640.2|	7	336.84	0.020802	ATP synthase subunit gamma, mitochondrial isoform a [Mus musculus]	2.62273e+06	1.45366e+06	1.82044e+06	1.59037e+06	2.65723e+06	1.83759e+06	3.83146e+06	3.29285e+06	6.36457e+06	3.15729e+06	4.35656e+06	2.14254e+06	2.95442e+06	2.66557e+06	3.53329e+06		2.25907e+06	839551	3.55838e+06	1.30441e+06	1.57516
gi|153792534|ref|NP_035370.2|	2	103.43	0.0214512	E3 SUMO-protein ligase RanBP2 [Mus musculus]	94887	41841.2	61845.6	53314.1	71014.3	45398	96277.5	105739	226133	77518.8	229051	45879.9	109958	143621	111126		66368.2	22217.3	131128	65905.8	1.97577
gi|60687506|ref|NP_033787.2|	9	571.58	0.0215984	fructose-bisphosphate aldolase C [Mus musculus]	5.94792e+06	2.49546e+06	2.71446e+06	2.61863e+06	4.29984e+06	2.93995e+06	5.11514e+06	5.14867e+06	7.85668e+06	4.93966e+06	6.83327e+06	4.18343e+06	4.81902e+06	4.24143e+06	4.83453e+06		3.73306e+06	1.38907e+06	5.35709e+06	1.29997e+06	1.43504
gi|23956148|ref|NP_080011.1|	2	61.9	0.021908	microtubule-associated proteins 1A/1B light chain 3A [Mus musculus]	91519.6	36272.4	57934.8	49049.7	106507	46144	131825	137429	285257	88072.1	171552	68367.2	116580	107916	111251		74178.9	36025.6	135803	67815.9	1.83075
gi|34538601|ref|NP_904331.1|	5	204.36	0.0226735	cytochrome c oxidase subunit II [Mus musculus]	2.78403e+06	1.61849e+06	1.6699e+06	1.53693e+06	2.37082e+06	1.6176e+06	2.92287e+06	3.20165e+06	5.99362e+06	3.01734e+06	4.48717e+06	1.95901e+06	2.53407e+06	2.4202e+06	2.71001e+06		2.07438e+06	602819	3.29038e+06	1.32346e+06	1.5862
gi|6754020|ref|NP_034445.1|	5	179.42	0.023072	guanine nucleotide-binding protein G(I)/G(S)/G(O) subunit gamma-2 precursor [Mus musculus]	1.60606e+06	792258	1.01752e+06	778308	1.62815e+06	946425	2.16818e+06	2.0899e+06	3.20187e+06	1.90719e+06	2.51899e+06	1.12214e+06	1.61422e+06	1.62128e+06	1.91567e+06		1.2767e+06	530105	1.99891e+06	632514	1.56568
gi|119637823|ref|NP_001073293.1|	2	140.14	0.0237153	heterogeneous nuclear ribonucleoprotein H3 [Mus musculus]	998226	322248	441111	361366	407411	314664	284327	231234	481100	329138	300398	192061	173792	171538	174433		447050	249106	256712	109043	0.574234
gi|23957686|ref|NP_705809.1|	7	417.64	0.0238127	neuronal membrane glycoprotein M6-a [Mus musculus]	1.06129e+07	5.44479e+06	6.99502e+06	6.48414e+06	9.83073e+06	6.66859e+06	1.08478e+07	1.30999e+07	2.39015e+07	9.45655e+06	1.65505e+07	7.72137e+06	9.95814e+06	1.00228e+07	1.19461e+07		8.12628e+06	2.2281e+06	1.28321e+07	5.22195e+06	1.57909
gi|28316760|ref|NP_783595.1|	11	627.17	0.0244419	histone H2B type 1-B [Mus musculus]	1.73035e+08	7.53949e+07	9.20826e+07	1.16111e+08	9.15221e+07	7.97655e+07	1.07519e+08	4.18337e+07	1.05327e+08	8.4705e+07	9.12336e+07	4.95695e+07	6.41366e+07	6.00122e+07	7.34321e+07		1.05061e+08	3.32172e+07	7.12812e+07	2.15759e+07	0.678472
gi|6678047|ref|NP_033247.1|	2	296.82	0.0245674	alpha-synuclein [Mus musculus]	763342	494475	563723	399709	751259	594547	1.0207e+06	943776	1.7178e+06	1.022e+06	1.59125e+06	547909	896340	731080	993351		655394	207231	1.05544e+06	402025	1.61039
gi|19527228|ref|NP_598768.1|	5	225.63	0.0247191	CDGSH iron-sulfur domain-containing protein 1 [Mus musculus]	1.07744e+06	627733	768214	536536	983267	681757	1.17821e+06	1.23797e+06	2.35817e+06	1.24782e+06	1.11578e+06	795763	1.04824e+06	1.10672e+06	1.13284e+06		836165	244447	1.25541e+06	467097	1.50139
gi|6753364|ref|NP_033991.1|	3	133.36	0.0248345	cell division control protein 42 homolog precursor [Mus musculus]	713755	329893	388075	360459	650639	367500	660487	794683	1.64448e+06	657857	1.63181e+06	512782	562043	569672	794180		495830	169563	895939	469630	1.80695
gi|13195624|ref|NP_077159.1|	7	395.88	0.0250341	NADH dehydrogenase [ubiquinone] 1 alpha subcomplex subunit 10, mitochondrial precursor [Mus musculus]	1.05281e+06	594175	701136	580577	936107	660738	1.24098e+06	1.25365e+06	2.48223e+06	1.15762e+06	2.2212e+06	797191	1.02047e+06	953086	1.0816e+06		823789	255805	1.37088e+06	624215	1.66411
gi|188219614|ref|NP_035800.2|	9	680.9	0.0256018	ubiquitin carboxyl-terminal hydrolase isozyme L1 [Mus musculus]	6.8721e+06	3.57852e+06	4.31599e+06	3.2974e+06	6.89299e+06	4.70797e+06	8.26951e+06	8.91209e+06	1.62381e+07	8.53996e+06	9.94396e+06	5.3679e+06	6.55087e+06	6.10104e+06	7.18773e+06		5.41921e+06	1.91574e+06	8.6052e+06	3.44615e+06	1.58791
gi|31981939|ref|NP_033477.2|	7	2121.73	0.0260507	tubulin beta-4 chain [Mus musculus]	5.94956e+06	2.74462e+06	3.26412e+06	2.76302e+06	4.5997e+06	3.27673e+06	5.76301e+06	6.34637e+06	1.24545e+07	6.48361e+06	5.8053e+06	3.92534e+06	5.17902e+06	4.62037e+06	5.86737e+06		4.05154e+06	1.37966e+06	6.33524e+06	2.62005e+06	1.56366
gi|6753960|ref|NP_034396.1|	2	69.2	0.0265122	guanine deaminase [Mus musculus]	204136	101452	126300	98833.9	185374	140312	233026	213131	401649	208880	386288	129883	217641	198508	236487		155633	52414.5	249058	94811.3	1.60029
gi|70608131|ref|NP_083949.2|	12	510.81	0.0266006	mitochondrial inner membrane protein [Mus musculus]	2.74786e+06	1.3454e+06	1.66797e+06	1.43442e+06	2.19743e+06	1.63494e+06	2.88348e+06	2.9184e+06	5.09556e+06	2.95735e+06	3.40392e+06	1.92897e+06	2.42172e+06	2.11107e+06	2.77982e+06		1.98736e+06	628435	2.9521e+06	990298	1.48544
gi|6681195|ref|NP_031890.1|	2	127.99	0.0267206	disks large homolog 4 isoform 1 [Mus musculus]	541284	262406	321955	300660	501184	287160	562402	553485	1.0569e+06	499257	822252	364969	579038	453434	568484		396722	131734	612227	222782	1.54322
gi|9790051|ref|NP_062677.1|	4	206.99	0.0268905	6-phosphofructokinase type C [Mus musculus]	319821	183510	226349	169761	294848	213749	408267	371735	640203	331282	572142	235406	362174	283635	383579		259472	85673.3	397519	138942	1.53203
gi|75992911|ref|NP_659072.3|	3	132.26	0.0271928	long-chain-fatty-acid--CoA ligase 6 isoform 1 [Mus musculus]	369287	146278	168644	139987	273635	146005	268283	345332	761718	405691	445273	198287	245977	253230	312530		216017	88819.3	371005	178401	1.71748
gi|124517709|ref|NP_032104.2|	2	53.92	0.0276815	glutamate decarboxylase 2 [Mus musculus]	283819	167331	196618	182166	312618	211091	508570	437847	763360	362552	500285	237702	318128	317471	436381		266030	119669	421716	161391	1.58522
gi|21314838|ref|NP_647463.1|	2	68.65	0.0277929	endophilin-B2 [Mus musculus]	233583	120611	145215	130089	235012	225878	266374	274371	503806	369011	266791	177820	221059	231334	323298		193823	59656.5	295936	103057	1.52684
gi|10092608|ref|NP_038569.1|	2	66.47	0.0281409	glutathione S-transferase P 1 [Mus musculus]	901923	331511	383694	366858	880123	404845	1.14195e+06	1.16763e+06	2.72731e+06	905455	1.43346e+06	644923	824989	729488	904368		630129	333741	1.1672e+06	678643	1.85232
gi|157951596|ref|NP_033931.4|	6	234.36	0.0286483	carbonic anhydrase 2 [Mus musculus]	3.02928e+06	1.46912e+06	1.73003e+06	1.4366e+06	2.48473e+06	1.96739e+06	3.34696e+06	3.29171e+06	5.45403e+06	2.78878e+06	5.00828e+06	2.12687e+06	2.67835e+06	2.62244e+06	3.01236e+06		2.20916e+06	761101	3.37285e+06	1.20009e+06	1.52676
gi|171543853|ref|NP_032660.2|	10	471.57	0.0287747	microtubule-associated protein 1B [Mus musculus]	911876	426163	550796	471325	755789	492201	1.10602e+06	1.03711e+06	2.56688e+06	1.12146e+06	1.28148e+06	579152	792932	806315	1.17708e+06		673453	258408	1.1703e+06	610305	1.73776
gi|6679299|ref|NP_032857.1|	7	252.52	0.0289699	prohibitin [Mus musculus]	1.71552e+06	770634	994152	1.02918e+06	1.25647e+06	965922	1.70951e+06	1.88506e+06	3.75813e+06	1.73389e+06	2.89926e+06	1.15145e+06	1.41213e+06	1.34941e+06	1.59802e+06		1.20591e+06	373945	1.97342e+06	896703	1.63645
gi|13385090|ref|NP_079904.1|	5	369.1	0.0291486	cytochrome c oxidase subunit 6B1 [Mus musculus]	5.19676e+06	2.78734e+06	3.48589e+06	3.22819e+06	5.14801e+06	3.3061e+06	6.29685e+06	6.94898e+06	1.30991e+07	6.8125e+06	7.63481e+06	4.15596e+06	4.89877e+06	4.41589e+06	5.45197e+06		4.20702e+06	1.32525e+06	6.67724e+06	2.888e+06	1.58717
gi|62234487|ref|NP_080758.1|	11	1238.57	0.0293662	plasma membrane calcium ATPase 1 [Mus musculus]	1.62397e+06	969505	1.09052e+06	1.1098e+06	1.87091e+06	1.09374e+06	2.04193e+06	1.99173e+06	4.43215e+06	2.17439e+06	3.13732e+06	1.3716e+06	1.77763e+06	1.43709e+06	1.85685e+06		1.40005e+06	436483	2.27235e+06	1.03009e+06	1.62304
gi|56606121|ref|NP_001008548.1|	2	62.09	0.029872	cGMP-dependent 3',5'-cyclic phosphodiesterase isoform 2 [Mus musculus]	49704.5	28466.9	33400.9	21323.7	73855.1	45403.3	50821	102464	207748	80309.7	70573.3	55400.6	38406.9	58665.1	53626		43282.2	17495.6	83399.2	53860.5	1.92687
gi|67846113|ref|NP_033250.3|	2	48.84	0.0301452	U1 small nuclear ribonucleoprotein 70 kDa [Mus musculus]	572983	224497	333161	354796	357972	238300	256999	300165	341232	302083	170449	194469	139096	136003	160485		334101	119163	217998	82876.3	0.65249
gi|18266680|ref|NP_077150.1|	6	311.16	0.0301803	succinyl-CoA:3-ketoacid-coenzyme A transferase 1, mitochondrial precursor [Mus musculus]	876401	645162	1.01113e+06	647662	1.21725e+06	575547	1.64315e+06	640449	1.03041e+06	776075	541962	340083	380475	374690	574917		945187	384149	582382	234800	0.616156
gi|31982520|ref|NP_031407.2|	4	196.41	0.0303825	long-chain specific acyl-CoA dehydrogenase, mitochondrial precursor [Mus musculus]	928673	424319	543823	421655	686601	496874	850965	894156	1.46297e+06	834057	1.08858e+06	559442	684674	747663	1.03364e+06		621844	204789	913147	282567	1.46845
gi|257467604|ref|NP_780589.3|	3	94.98	0.0309232	glycerol-3-phosphate dehydrogenase 1-like protein [Mus musculus]	110818	75154.6	65283.7	51192.4	89607	73818.2	132522	158957	252520	118667	72275.6	115335	138643	94249.3	125338		85485.1	27982.6	134498	54429.4	1.57335
gi|73695877|ref|NP_808430.2|	2	165.05	0.0316617	AP2 associated kinase 1 isoform 2 [Mus musculus]	224056	134049	154164	144402	233299	175016	340086	255385	698055	241988	459456	166772	312926	254055	335965		200725	72426.6	340575	167920	1.69673
gi|6678359|ref|NP_033414.1|	6	280.16	0.0320998	transketolase [Mus musculus]	681428	383545	420134	386473	824898	651289	750985	893599	1.59243e+06	731430	1.1035e+06	614030	748595	604566	775949		585536	185279	883012	328284	1.50804
gi|21450053|ref|NP_659095.1|	2	58.19	0.0322213	hypothetical protein LOC223601 [Mus musculus]	129850	59915.7	82512.2	76644	128619	83474.7	149756	167090	337209	132428	230987	88433.1	109247	127433	171636		101539	33912.4	170558	80404.9	1.67973
gi|6678674|ref|NP_032518.1|	8	466.4	0.0326388	L-lactate dehydrogenase B chain [Mus musculus]	3.01326e+06	1.54317e+06	1.88443e+06	1.58008e+06	2.64211e+06	2.22539e+06	3.42856e+06	3.15165e+06	5.62177e+06	3.36724e+06	4.92623e+06	2.00239e+06	2.86321e+06	2.64789e+06	3.40581e+06		2.331e+06	725953	3.49827e+06	1.19871e+06	1.50076
gi|11528518|ref|NP_071313.1|	7	294.99	0.0328767	synaptic vesicle glycoprotein 2A [Mus musculus]	3.52412e+06	1.75389e+06	2.31904e+06	2.31452e+06	3.30827e+06	2.73643e+06	4.69296e+06	4.12976e+06	5.63242e+06	4.16756e+06	5.51521e+06	2.78103e+06	3.3405e+06	3.5992e+06	3.66015e+06		2.94989e+06	980995	4.10323e+06	1.00834e+06	1.39098
gi|13385006|ref|NP_079843.1|	5	350.8	0.0328893	cytochrome c1, heme protein, mitochondrial [Mus musculus]	3.14819e+06	1.83147e+06	1.86826e+06	2.06985e+06	2.50541e+06	1.76009e+06	3.45991e+06	4.00633e+06	7.3627e+06	3.30184e+06	3.89001e+06	2.23809e+06	3.05818e+06	2.5368e+06	2.98053e+06		2.3776e+06	684989	3.67181e+06	1.60878e+06	1.54434
gi|7106439|ref|NP_035785.1|	3	2140.78	0.0331545	tubulin beta-5 chain [Mus musculus]	4.35939e+06	2.30737e+06	2.89675e+06	2.34119e+06	3.76624e+06	2.54388e+06	4.61387e+06	4.7262e+06	1.05039e+07	5.2746e+06	6.87296e+06	2.86085e+06	3.89677e+06	3.60099e+06	4.4887e+06		3.26124e+06	974200	5.27812e+06	2.43029e+06	1.61844
gi|262050577|ref|NP_941035.2|	3	154.51	0.0334835	hypothetical protein LOC331392 [Mus musculus]	347198	128863	192481	176758	160802	161877	228829	102452	235634	162775	145632	122948	110316	110246	101416		199544	72046.3	136427	45591.3	0.683696
gi|6679186|ref|NP_032796.1|	2	193.48	0.03358	claudin-11 [Mus musculus]	1.1769e+07	6.18947e+06	7.76161e+06	6.32971e+06	1.21279e+07	9.30233e+06	1.7173e+07	1.60629e+07	2.57511e+07	9.31012e+06	2.00264e+07	1.09068e+07	1.37925e+07	1.11611e+07	1.71759e+07		1.00933e+07	3.92718e+06	1.55233e+07	5.47523e+06	1.53799
gi|30425330|ref|NP_780757.1|	4	147.26	0.0337474	limbic system-associated membrane protein precursor [Mus musculus]	1.72262e+06	827513	1.03136e+06	901780	1.31477e+06	1.07167e+06	1.72635e+06	1.57371e+06	3.08154e+06	1.55831e+06	1.87845e+06	1.11762e+06	1.84264e+06	1.41629e+06	1.64495e+06		1.22801e+06	372033	1.76419e+06	583903	1.43663
gi|84662745|ref|NP_032165.3|	4	290.44	0.0338732	guanine nucleotide-binding protein G(q) subunit alpha [Mus musculus]	787531	482084	565081	492031	694691	537330	799308	768764	1.39866e+06	771603	981548	607290	753151	645572	859139		622579	136013	848216	251060	1.36242
gi|225543409|ref|NP_079958.3|	4	106.98	0.0339508	paraspeckle component 1 [Mus musculus]	1.29108e+06	314085	386741	389442	385461	349900	302033	254860	461190	304442	423048	153036	118354	151833	183307		488392	355743	256259	129856	0.524699
gi|153945866|ref|NP_001025150.2|	3	80.32	0.0342741	scaffold attachment factor B2 [Mus musculus]	762139	251017	306946	306093	260711	308557	347601	145564	268095	346005	11134.6	114691	108130	180387	174832		363295	178837	168605	102426	0.464099
gi|6754976|ref|NP_035164.1|	6	166.59	0.0348619	peroxiredoxin-1 [Mus musculus]	888937	427626	532224	481062	834284	487554	904253	994203	1.64114e+06	961226	1.20079e+06	498744	814312	855197	885836		650849	213675	981430	331638	1.50792
gi|113199771|ref|NP_034944.2|	9	648.83	0.0357482	myelin-oligodendrocyte glycoprotein [Mus musculus]	8.96605e+06	5.08093e+06	6.27269e+06	4.77091e+06	8.95424e+06	5.86777e+06	1.24408e+07	1.12346e+07	1.97658e+07	1.01641e+07	1.33228e+07	6.83311e+06	9.49112e+06	7.63952e+06	1.15216e+07		7.47906e+06	2.77317e+06	1.12466e+07	4.03037e+06	1.50374
gi|254692859|ref|NP_079634.2|	6	299.38	0.0358892	NADH dehydrogenase [ubiquinone] 1 alpha subcomplex subunit 9, mitochondrial precursor [Mus musculus]	2.2218e+06	1.10862e+06	1.23923e+06	1.11236e+06	1.49562e+06	1.07165e+06	2.12545e+06	2.32236e+06	4.643e+06	2.27797e+06	2.95902e+06	1.33125e+06	1.85236e+06	1.55152e+06	1.88497e+06		1.4821e+06	494115	2.35281e+06	1.05383e+06	1.58748
gi|158711686|ref|NP_065066.2|	13	572.37	0.0361706	solute carrier family 12 member 5 [Mus musculus]	2.80422e+06	1.47242e+06	1.68767e+06	1.54304e+06	2.49123e+06	1.46004e+06	2.96671e+06	2.93516e+06	5.87815e+06	2.91838e+06	3.68073e+06	2.08761e+06	2.49176e+06	2.11718e+06	2.67153e+06		2.06076e+06	667460	3.09756e+06	1.23404e+06	1.50312
gi|19527258|ref|NP_598803.1|	6	263.47	0.0367228	methylmalonate-semialdehyde dehydrogenase [acylating], mitochondrial precursor [Mus musculus]	721445	557504	395328	494283	559877	401835	587149	622459	1.18389e+06	803116	722091	489130	700171	540873	726571		531060	113576	723538	212920	1.36244
gi|6678467|ref|NP_033473.1|	5	1651.12	0.0367816	tubulin alpha-4A chain [Mus musculus]	8.33314e+06	4.40381e+06	5.13322e+06	4.05614e+06	6.37057e+06	4.59445e+06	8.35878e+06	8.50936e+06	1.86323e+07	1.12647e+07	1.13622e+07	4.98065e+06	6.41536e+06	6.79006e+06	8.08715e+06		5.89287e+06	1.8311e+06	9.50523e+06	4.31346e+06	1.613
gi|224922803|ref|NP_034404.3|	12	429.43	0.0369614	glycerol-3-phosphate dehydrogenase, mitochondrial precursor [Mus musculus]	1.82494e+06	839456	1.10712e+06	890431	1.29534e+06	1.02474e+06	1.65658e+06	1.62721e+06	2.70076e+06	1.7227e+06	3.16914e+06	1.17134e+06	1.38584e+06	1.47228e+06	1.51865e+06		1.23409e+06	379724	1.84599e+06	702865	1.49584
gi|23346547|ref|NP_694752.1|	3	91.02	0.0370919	cell adhesion molecule 4 precursor [Mus musculus]	549889	301899	413855	298868	554150	425846	723675	705460	987857	517620	891252	419978	560286	541958	746426		466883	152966	671355	196843	1.43795
gi|21450129|ref|NP_659033.1|	10	575.15	0.0372996	acetyl-CoA acetyltransferase, mitochondrial precursor [Mus musculus]	6.6222e+06	3.45862e+06	4.20785e+06	3.40001e+06	4.89342e+06	3.51364e+06	6.27517e+06	6.38639e+06	1.23776e+07	6.80157e+06	8.59331e+06	4.02349e+06	5.67844e+06	5.04941e+06	6.10604e+06		4.62441e+06	1.35733e+06	6.87703e+06	2.59016e+06	1.48711
gi|226823367|ref|NP_034339.2|	7	311.74	0.037327	fumarate hydratase, mitochondrial precursor [Mus musculus]	2.60136e+06	1.59427e+06	1.67867e+06	1.47457e+06	1.83753e+06	1.91559e+06	2.16705e+06	2.32306e+06	3.56894e+06	3.0758e+06	1.63994e+06	2.187e+06	2.66078e+06	2.08322e+06	2.37787e+06		1.89558e+06	385287	2.48958e+06	604359	1.31336
gi|21426893|ref|NP_064418.1|	3	182.81	0.0388367	histone H1.5 [Mus musculus]	1.7722e+06	704548	835351	1.04866e+06	609693	673735	853000	304836	791805	846991	597944	497947	627425	563689	632373		928170	399447	607876	168165	0.654919
gi|6680924|ref|NP_031713.1|	3	188.75	0.0396361	cofilin-1 [Mus musculus]	4.73589e+06	2.61285e+06	2.64521e+06	2.58095e+06	4.80834e+06	2.85324e+06	4.97584e+06	4.54189e+06	9.78261e+06	6.0488e+06	7.74685e+06	3.11559e+06	4.32183e+06	4.08232e+06	4.69841e+06		3.60176e+06	1.16372e+06	5.54229e+06	2.21423e+06	1.53877
gi|13385726|ref|NP_080495.1|	4	135.69	0.0402886	cytochrome b-c1 complex subunit 7 [Mus musculus]	2.11944e+06	1.05207e+06	1.34738e+06	1.10983e+06	1.81005e+06	1.31467e+06	2.17649e+06	2.40252e+06	4.94605e+06	2.7367e+06	3.40914e+06	1.46764e+06	1.61241e+06	1.74652e+06	1.83211e+06		1.56142e+06	469322	2.51914e+06	1.17957e+06	1.61336
gi|7305029|ref|NP_038538.1|	3	82.47	0.0406662	band 4.1-like protein 1 isoform a [Mus musculus]	442397	216461	244415	274139	398032	228910	549563	413645	910205	512542	905085	285285	426415	377243	496624		336274	128289	540881	237007	1.60845
gi|31982561|ref|NP_703187.2|	4	233.4	0.0407758	reticulon-1 isoform RTN1-A [Mus musculus]	575863	363609	399352	363628	531366	377639	665106	610399	1.3572e+06	733959	1.91411e+06	384705	692194	479529	658984		468080	121908	853886	517616	1.82423
gi|161016826|ref|NP_031900.3|	3	100.63	0.0408403	receptor expression-enhancing protein 5 [Mus musculus]	718265	320599	404682	328572	473288	305876	596234	587036	1.02075e+06	444808	902740	441942	642084	533803	606325		449645	157166	647437	209118	1.43988
gi|6671539|ref|NP_031464.1|	13	780.54	0.0412264	fructose-bisphosphate aldolase A isoform 2 [Mus musculus]	1.52779e+07	8.68912e+06	9.9245e+06	9.35123e+06	1.48654e+07	1.09877e+07	1.86938e+07	1.60757e+07	3.0592e+07	1.69317e+07	2.00783e+07	1.11126e+07	1.49026e+07	1.47852e+07	1.70855e+07		1.25414e+07	3.76432e+06	1.76954e+07	5.79633e+06	1.41096
gi|9790055|ref|NP_062732.1|	7	212.12	0.0422996	mitochondrial carrier homolog 2 [Mus musculus]	811833	418257	527835	557683	791428	465527	897875	867023	1.79532e+06	886843	1.56682e+06	577583	827017	661492	807783		638634	190574	998736	438209	1.56386
gi|40068493|ref|NP_951062.1|	4	366.47	0.0425218	probable ATP-dependent RNA helicase DDX17 isoform 1 [Mus musculus]	707929	191055	277782	265945	260657	209700	282486	157607	304886	249067	104593	149335	197045	173356	205839		313651	177310	192716	62339.6	0.614429
gi|27369581|ref|NP_766024.1|	24	1401.6	0.0426383	calcium-binding mitochondrial carrier protein Aralar1 [Mus musculus]	8.30069e+06	4.2374e+06	5.05649e+06	4.77575e+06	6.32059e+06	4.36983e+06	7.98257e+06	8.79478e+06	1.6459e+07	9.19834e+06	1.14044e+07	5.41995e+06	6.00948e+06	6.33959e+06	7.36814e+06		5.86333e+06	1.70044e+06	8.8742e+06	3.64246e+06	1.51351
gi|6679567|ref|NP_033012.1|	2	98.46	0.0427247	polymerase I and transcript release factor [Mus musculus]	144217	52070.7	45112.7	53559.5	75138.3	14855.9	36169.2	25013	24803.2	35480.3	51597.4	11116.3	11093.1	18274.8	40503.3		60160.5	41338.7	27235.2	14387.8	0.452709
gi|247494171|ref|NP_080411.1|	2	48.05	0.0434005	BTB/POZ domain-containing protein KCTD16 [Mus musculus]	175534	94994.5	109555	111950	150360	104219	234053	199286	385636	184697	340474	143479	142937	147165	193389		140095	50390.8	217133	93630	1.5499
gi|45504359|ref|NP_031536.2|	5	322.08	0.0445765	V-type proton ATPase subunit E 1 [Mus musculus]	3.00022e+06	1.27075e+06	1.57316e+06	1.38207e+06	2.41629e+06	1.62143e+06	3.54782e+06	3.14301e+06	7.03098e+06	3.14896e+06	3.89453e+06	1.97499e+06	2.56551e+06	2.25814e+06	2.81305e+06		2.11596e+06	886426	3.35365e+06	1.59981e+06	1.58493
gi|261862282|ref|NP_035531.3|	4	197.17	0.0445805	solute carrier family 2, facilitated glucose transporter member 3 [Mus musculus]	896599	505016	524804	528728	963786	525135	1.24959e+06	1.26831e+06	2.55079e+06	1.09698e+06	1.40165e+06	713052	854351	736478	971276		741950	296250	1.19911e+06	598132	1.61616
gi|126723461|ref|NP_033970.3|	2	108.4	0.0449539	T-complex protein 1 subunit theta [Mus musculus]	89717.5	33239	54675.7	47538.3	70728.3	53856	92027.3	99063.9	151498	70311.6	103800	56961.3	82554.8	75216.5	85344.5		63111.7	21961.1	90593.9	28851	1.43545
gi|6754586|ref|NP_035967.1|	2	112.54	0.0449708	lymphocyte antigen 6H isoform a [Mus musculus]	285202	152833	193317	206100	357407	192678	396291	394095	822893	368486	501820	228796	295061	261902	360518		254832	92987.9	404196	189377	1.58613
gi|197333728|ref|NP_001095068.1|	3	192.62	0.0451705	isochorismatase domain-containing protein 2A, mitochondrial precursor [Mus musculus]	1.27839e+06	482621	614707	516183	821987	518191	976184	1.19763e+06	2.25393e+06	1.17115e+06	1.31578e+06	734538	875899	780843	828727		744037	298186	1.14481e+06	497979	1.53865
gi|126157504|ref|NP_780438.2|	2	95.94	0.0457836	serine/arginine repetitive matrix protein 2 [Mus musculus]	431166	134306	214705	194987	216984	233062	309143	360958	660202	337390	309664	252502	292613	294167	326019		247765	96019.3	354189	127885	1.42954
gi|19526936|ref|NP_598498.1|	3	112.52	0.0462771	lanC-like protein 2 [Mus musculus]	203396	97452.2	118037	91614.4	132126	117242	187785	200599	430732	202026	319494	111187	145156	149990	195955		135379	43525.4	219392	105509	1.62058
gi|6680716|ref|NP_031502.1|	4	152.77	0.0467522	ADP-ribosylation factor 1 [Mus musculus]	1.13892e+06	566954	673496	581211	767539	553345	1.18541e+06	934002	2.08064e+06	1.17239e+06	1.01402e+06	642377	1.08007e+06	956988	1.21139e+06		780982	271093	1.13648e+06	419843	1.4552
gi|13937391|ref|NP_034442.1|	8	1012.47	0.0474033	guanine nucleotide-binding protein G(I)/G(S)/G(T) subunit beta-2 [Mus musculus]	1.20813e+07	6.844e+06	7.59964e+06	7.20847e+06	1.07769e+07	7.06687e+06	1.27888e+07	1.28084e+07	2.67625e+07	1.35554e+07	1.45945e+07	8.44465e+06	1.08238e+07	9.16718e+06	1.25543e+07		9.19514e+06	2.59152e+06	1.35888e+07	5.73084e+06	1.47783
gi|27261824|ref|NP_705807.2|	4	127.93	0.0479927	synaptic vesicle glycoprotein 2B [Mus musculus]	589675	378695	448379	349179	628784	463072	878115	744193	1.56109e+06	747430	932923	435961	634066	607120	775835		533700	183093	804827	338159	1.50801
gi|6753492|ref|NP_034028.1|	4	141.94	0.0484176	coronin-1A [Mus musculus]	1.20365e+06	645834	676089	564251	926758	721538	1.20709e+06	1.35745e+06	3.02382e+06	1.59095e+06	2.04922e+06	596660	1.04546e+06	954590	1.09062e+06		849316	267257	1.4636e+06	768056	1.72326
gi|10946574|ref|NP_067248.1|	16	1003.66	0.0484284	creatine kinase B-type [Mus musculus]	3.30894e+07	1.92192e+07	2.11849e+07	1.99942e+07	3.25826e+07	2.19703e+07	3.522e+07	3.68848e+07	7.45837e+07	3.82732e+07	4.90017e+07	2.51686e+07	2.85305e+07	2.53823e+07	3.39964e+07		2.61801e+07	7.06921e+06	3.89777e+07	1.63996e+07	1.48883
gi|22507355|ref|NP_683748.1|	4	131.23	0.04908	sodium/calcium exchanger 2 [Mus musculus]	653434	350798	408765	355165	593478	363132	787574	746356	1.64685e+06	681176	924165	455435	516305	583005	715994		501764	175714	783660	378112	1.56181
gi|6680045|ref|NP_032168.1|	11	1302.23	0.0494917	guanine nucleotide-binding protein G(I)/G(S)/G(T) subunit beta-1 [Mus musculus]	2.35631e+07	1.21902e+07	1.27858e+07	1.18074e+07	1.91054e+07	1.16469e+07	2.20152e+07	2.3445e+07	5.062e+07	2.58962e+07	3.4368e+07	1.53287e+07	1.72619e+07	1.55922e+07	2.10893e+07		1.61591e+07	5.23166e+06	2.54502e+07	1.19699e+07	1.57497
gi|170014720|ref|NP_780386.3|	2	150.71	0.0504461	D-beta-hydroxybutyrate dehydrogenase, mitochondrial precursor [Mus musculus]	763132	364462	468394	427889	700158	497953	707825	742506	1.64273e+06	1.09695e+06	1.21168e+06	599450	489834	651941	618057		561402	158469	881644	398082	1.57043
gi|113866024|ref|NP_077776.2|	2	63.83	0.0504711	ras-related protein Rab-5C [Mus musculus]	267952	132608	165143	130356	195485	146099	281432	234079	501419	253364	413608	144975	233197	217860	298475		188439	63041.9	287122	115829	1.52369
gi|27370360|ref|NP_766478.1|	4	149.96	0.0513502	sodium- and chloride-dependent GABA transporter 3 [Mus musculus]	2.11418e+06	1.00844e+06	1.24431e+06	1.00326e+06	2.02827e+06	1.38218e+06	2.2143e+06	2.07065e+06	2.94382e+06	1.74404e+06	3.37465e+06	1.62441e+06	1.75983e+06	1.72196e+06	2.15313e+06		1.57071e+06	532160	2.17406e+06	644550	1.38413
gi|33563266|ref|NP_035016.1|	5	271.25	0.0517593	NADH dehydrogenase [ubiquinone] 1 alpha subcomplex subunit 4 [Mus musculus]	3.94189e+06	2.06271e+06	2.56046e+06	2.13266e+06	3.69453e+06	2.41225e+06	5.53508e+06	4.55136e+06	8.06197e+06	3.854e+06	5.23113e+06	2.95243e+06	3.95266e+06	3.73135e+06	3.92989e+06		3.19137e+06	1.27209e+06	4.5331e+06	1.56952e+06	1.42042
gi|58037117|ref|NP_080964.1|	3	185.95	0.0521814	NADH dehydrogenase [ubiquinone] iron-sulfur protein 3, mitochondrial precursor [Mus musculus]	1.50575e+06	609675	798721	707473	975208	723314	1.20842e+06	1.24576e+06	2.25847e+06	1.21732e+06	1.64104e+06	875094	1.05761e+06	1.01544e+06	1.16634e+06		932652	322252	1.30963e+06	444353	1.4042
gi|6754036|ref|NP_034455.1|	18	1134.42	0.0529179	aspartate aminotransferase, mitochondrial [Mus musculus]	2.29484e+07	1.03178e+07	1.28171e+07	1.26516e+07	1.91432e+07	1.20972e+07	2.45044e+07	2.29715e+07	4.5994e+07	2.59647e+07	2.61367e+07	1.43565e+07	1.86337e+07	1.68754e+07	2.27302e+07		1.63542e+07	5.75134e+06	2.42078e+07	9.76172e+06	1.48022
gi|124286811|ref|NP_035034.2|	10	677.83	0.0529702	neurofilament heavy polypeptide [Mus musculus]	3.11895e+06	1.41431e+06	1.46778e+06	1.23181e+06	2.18257e+06	1.97772e+06	3.32442e+06	3.21086e+06	5.9214e+06	2.96746e+06	3.25172e+06	1.80664e+06	2.35378e+06	2.39514e+06	3.06113e+06		2.10251e+06	834947	3.12102e+06	1.23853e+06	1.48442
gi|31543974|ref|NP_061223.2|	6	718.48	0.0537513	14-3-3 protein beta/alpha [Mus musculus]	4.55208e+06	2.25513e+06	2.50703e+06	2.19819e+06	4.36942e+06	2.6852e+06	4.83741e+06	4.84476e+06	9.60268e+06	5.0856e+06	6.54071e+06	2.98434e+06	3.69379e+06	3.4448e+06	4.30176e+06		3.34349e+06	1.1814e+06	5.0623e+06	2.1459e+06	1.51408
gi|6671684|ref|NP_031640.1|	5	196.08	0.0538122	catenin beta-1 [Mus musculus]	438776	319333	324611	366685	636076	363587	757303	718521	1.32893e+06	580763	557677	416533	549265	507898	730304		458053	171239	673736	284291	1.47087
gi|24418919|ref|NP_722476.1|	7	451.83	0.0541742	glycogen phosphorylase, brain form [Mus musculus]	542457	205840	266923	211827	365945	207957	411979	416961	903965	463489	681418	278391	334349	318968	527004		316133	129137	490568	211684	1.55178
gi|33859560|ref|NP_034403.1|	9	661.41	0.0543477	rab GDP dissociation inhibitor alpha [Mus musculus]	2.65783e+06	1.51403e+06	1.60724e+06	1.65666e+06	2.54805e+06	1.79101e+06	3.04202e+06	3.01615e+06	6.23687e+06	3.08867e+06	3.31341e+06	1.86569e+06	2.35305e+06	2.23941e+06	2.84042e+06		2.11669e+06	615844	3.11921e+06	1.35115e+06	1.47362
gi|148539957|ref|NP_666212.3|	24	1844.01	0.0543658	alpha-internexin [Mus musculus]	2.08604e+07	1.10952e+07	1.16204e+07	1.11041e+07	1.78046e+07	1.42947e+07	2.51077e+07	2.19946e+07	4.06377e+07	2.08636e+07	2.51704e+07	1.44309e+07	1.87613e+07	1.65487e+07	2.27765e+07		1.59839e+07	5.47637e+06	2.2648e+07	8.04851e+06	1.41693
gi|70608157|ref|NP_081809.2|	3	190.51	0.054886	tetraspanin-2 [Mus musculus]	246870	104466	127155	109539	396883	197951	309945	424889	978366	337928	363867	226441	199349	239876	271715		213258	111383	380304	253451	1.7833
gi|31560504|ref|NP_038486.2|	4	188.05	0.0567253	beta-adducin [Mus musculus]	643570	296002	403818	365557	604994	358970	683274	707321	1.28308e+06	590698	678458	381016	799896	509481	661825		479455	158693	701472	267772	1.46306
gi|55742840|ref|NP_001007221.1|	3	107.13	0.0570777	disintegrin and metalloproteinase domain-containing protein 22 isoform a [Mus musculus]	935300	337696	427698	359069	670753	373447	679320	705644	2.07168e+06	1.20523e+06	1.53853e+06	468184	756923	474219	608632		540469	226120	978631	577576	1.81071
gi|111038118|ref|NP_032238.2|	2	70.03	0.0576835	hydroxyacyl-coenzyme A dehydrogenase, mitochondrial precursor [Mus musculus]	171056	70587.9	85144.3	85222.2	133828	74506.7	166246	146536	251753	160926	201253	96625.2	150033	114408	144162		112370	43712.5	158212	48876.3	1.40795
gi|75991700|ref|NP_848712.2|	5	609.14	0.0581584	calcium/calmodulin-dependent protein kinase type II subunit gamma isoform 1 [Mus musculus]	752431	367571	496875	338802	487656	357096	807057	656961	1.40119e+06	865338	1.02076e+06	449712	615220	508116	647862		515355	191686	770645	314686	1.49537
gi|160298168|ref|NP_032121.3|	2	57.62	0.0583652	protein NipSnap homolog 2 [Mus musculus]	167425	78199.8	100144	104345	129959	116837	193583	201921	512342	160929	213134	106430	114651	184229	213307		127213	40404.7	213368	127781	1.67724
gi|24233554|ref|NP_683740.1|	6	464.73	0.0588812	excitatory amino acid transporter 1 [Mus musculus]	5.89103e+06	3.11574e+06	3.18192e+06	3.35914e+06	5.67605e+06	3.02833e+06	5.83028e+06	6.16133e+06	1.38363e+07	7.19657e+06	7.83639e+06	3.91576e+06	4.3452e+06	4.17284e+06	5.99439e+06		4.2975e+06	1.40958e+06	6.68235e+06	3.22788e+06	1.55494
gi|111160869|ref|NP_932770.2|	4	149.43	0.0594701	transformer-2 protein homolog alpha [Mus musculus]	882914	299093	462271	342850	368332	510538	396421	261220	511475	518844	195125	242997	290626	244590	280007		466060	197154	318110	124957	0.682553
gi|160298209|ref|NP_034454.2|	11	611.65	0.0598735	aspartate aminotransferase, cytoplasmic [Mus musculus]	4.49893e+06	1.99154e+06	2.48678e+06	2.44568e+06	3.52646e+06	2.24609e+06	4.68268e+06	4.72599e+06	9.22409e+06	4.64981e+06	6.91173e+06	2.80659e+06	3.42405e+06	2.99654e+06	3.89001e+06		3.12545e+06	1.11065e+06	4.8286e+06	2.20392e+06	1.54493
gi|7710086|ref|NP_057885.1|	4	299.98	0.0601507	ras-related protein Rab-10 [Mus musculus]	1.45642e+06	709638	848673	745312	1.16085e+06	730237	1.33693e+06	1.32856e+06	2.58713e+06	1.16037e+06	2.17755e+06	814159	1.33744e+06	1.03407e+06	1.39321e+06		998295	314257	1.47906e+06	598505	1.48159
gi|19705578|ref|NP_031535.2|	16	852.16	0.0602656	V-type proton ATPase subunit B, brain isoform [Mus musculus]	1.21072e+07	6.69283e+06	7.63937e+06	6.85188e+06	1.07538e+07	7.94103e+06	1.36454e+07	1.20587e+07	2.28402e+07	1.25165e+07	1.54086e+07	8.48838e+06	1.06929e+07	9.76198e+06	1.18758e+07		9.37591e+06	2.7758e+06	1.29554e+07	4.49065e+06	1.38177
gi|6753428|ref|NP_034027.1|	15	968.79	0.0618344	creatine kinase U-type, mitochondrial precursor [Mus musculus]	1.40868e+07	9.95053e+06	1.07107e+07	9.89334e+06	1.17582e+07	1.04314e+07	1.33453e+07	1.41424e+07	2.22861e+07	1.51163e+07	1.58207e+07	1.05506e+07	1.20081e+07	1.17793e+07	1.28617e+07		1.14538e+07	1.67808e+06	1.43206e+07	3.67446e+06	1.2503
gi|116063560|ref|NP_058062.2|	7	297.24	0.0626337	contactin-associated protein 1 precursor [Mus musculus]	688937	328194	310722	294028	412078	338588	564872	671109	1.19768e+06	542011	494934	324005	511803	521000	677572		419631	150689	617515	259240	1.47156
gi|117606277|ref|NP_001070982.1|	16	1262.5	0.0627828	excitatory amino acid transporter 2 isoform 1 [Mus musculus]	4.71747e+07	2.45544e+07	3.0945e+07	2.63063e+07	4.24938e+07	2.81548e+07	5.40319e+07	5.05378e+07	1.0324e+08	5.37126e+07	4.78081e+07	3.16138e+07	3.97283e+07	3.94546e+07	5.25227e+07		3.62373e+07	1.15749e+07	5.23273e+07	2.19454e+07	1.44402
gi|158187517|ref|NP_001094941.1|	2	63.04	0.0631969	A kinase (PRKA) anchor protein 5 [Mus musculus]	268274	138351	141515	154565	225426	118884	225946	227621	493804	320702	255978	172049	204348	166718	265424		181852	57068.4	263331	106159	1.44805
gi|188219589|ref|NP_034851.2|	18	1172.4	0.0635985	lamin-B1 [Mus musculus]	1.22315e+07	4.14057e+06	4.97101e+06	5.23059e+06	5.54523e+06	6.93048e+06	5.59691e+06	3.90377e+06	7.01377e+06	5.75507e+06	3.98994e+06	3.13454e+06	3.96267e+06	4.21218e+06	4.14429e+06		6.37804e+06	2.71337e+06	4.51453e+06	1.24618e+06	0.707824
gi|83715998|ref|NP_031533.2|	3	135.54	0.0638106	ATP synthase subunit e, mitochondrial [Mus musculus]	1.86447e+06	1.0093e+06	1.21575e+06	957790	1.7694e+06	1.1281e+06	1.93911e+06	2.10271e+06	3.33287e+06	1.91682e+06	1.10831e+07	1.34717e+06	1.60706e+06	1.64695e+06	1.95879e+06		1.41199e+06	427764	3.12444e+06	3.27085e+06	2.21279
gi|31542143|ref|NP_058082.2|	4	208.66	0.0640157	transforming protein RhoA precursor [Mus musculus]	692097	337225	404871	433581	847363	496677	755112	725176	1.71053e+06	704761	919078	510867	721499	571674	844125		566704	196412	838464	376054	1.47954
gi|21314826|ref|NP_080886.1|	4	154.07	0.0640328	NADH dehydrogenase [ubiquinone] 1 beta subcomplex subunit 4 [Mus musculus]	1.29473e+06	580438	739211	622060	983053	541054	1.30805e+06	1.29945e+06	2.80915e+06	1.38175e+06	1.59161e+06	749388	957641	791409	1.25421e+06		866942	330562	1.35433e+06	657570	1.56219
gi|46849708|ref|NP_035636.1|	7	287.83	0.0643244	succinyl-CoA ligase [ADP-forming] subunit beta, mitochondrial precursor [Mus musculus]	1.443e+06	730754	945198	747693	1.19082e+06	898408	1.72376e+06	1.37201e+06	2.77084e+06	1.4933e+06	1.43171e+06	877992	1.58084e+06	1.26331e+06	1.49137e+06		1.09709e+06	374163	1.53517e+06	544552	1.39931
gi|10946620|ref|NP_067291.1|	7	378.48	0.0647937	cell cycle exit and neuronal differentiation protein 1 [Mus musculus]	8.55221e+06	4.87919e+06	6.19954e+06	5.59323e+06	8.73203e+06	6.00305e+06	1.31794e+07	1.0102e+07	1.68211e+07	9.88064e+06	1.23036e+07	6.46951e+06	9.01466e+06	8.02321e+06	1.0081e+07		7.59124e+06	2.86528e+06	1.0337e+07	3.12364e+06	1.3617
gi|37700232|ref|NP_032730.1|	3	283.37	0.0652266	nucleoside diphosphate kinase A [Mus musculus]	1.25557e+06	609970	762824	706506	929179	726392	1.51492e+06	1.12333e+06	2.4072e+06	1.15575e+06	1.7999e+06	789086	1.1717e+06	965997	1.29259e+06		929337	334140	1.33819e+06	521708	1.43994
gi|7305027|ref|NP_038537.1|	14	1111.66	0.0653014	gamma-enolase [Mus musculus]	1.18961e+07	6.4789e+06	7.67114e+06	6.00629e+06	1.04687e+07	6.60248e+06	1.34383e+07	1.35368e+07	2.42098e+07	1.36826e+07	2.08865e+07	7.64284e+06	9.83401e+06	8.67673e+06	1.03897e+07		8.9374e+06	2.97341e+06	1.36074e+07	5.97478e+06	1.52252
gi|29789289|ref|NP_444349.1|	2	123.95	0.0654306	enoyl-CoA hydratase, mitochondrial precursor [Mus musculus]	845433	393295	458731	310415	662025	505349	817736	867808	1.70247e+06	1.12052e+06	506730	585890	643858	690310	781524		570426	208516	862388	388999	1.51183
gi|46593021|ref|NP_079683.2|	14	963.37	0.065537	cytochrome b-c1 complex subunit 1, mitochondrial precursor [Mus musculus]	1.31737e+07	7.87205e+06	9.42032e+06	8.17549e+06	1.23958e+07	9.359e+06	1.45093e+07	1.37408e+07	2.45948e+07	1.49961e+07	1.30718e+07	9.92389e+06	1.22464e+07	1.1157e+07	1.33868e+07		1.07008e+07	2.62399e+06	1.41397e+07	4.50654e+06	1.32137
gi|74271899|ref|NP_034435.1|	4	429.49	0.0658207	guanine nucleotide binding protein, alpha inhibiting 1 [Mus musculus]	1.54626e+06	831743	1.03308e+06	801385	1.39602e+06	897923	1.54691e+06	1.70476e+06	3.17864e+06	1.47724e+06	3.98186e+06	926689	1.31901e+06	1.10417e+06	1.71471e+06		1.15047e+06	335440	1.92588e+06	1.0779e+06	1.67399
gi|70794816|ref|NP_001020559.1|	13	1156.61	0.0661105	hypothetical protein LOC433182 [Mus musculus]	1.72658e+07	9.19618e+06	1.07546e+07	9.22647e+06	1.4281e+07	9.80371e+06	1.99584e+07	1.89054e+07	3.66859e+07	1.88274e+07	2.25044e+07	1.12468e+07	1.39559e+07	1.26551e+07	1.68979e+07		1.29266e+07	4.32408e+06	1.89599e+07	8.06516e+06	1.46673
gi|163644277|ref|NP_031485.3|	12	1047.51	0.0661178	AP-2 complex subunit alpha-2 [Mus musculus]	3.24792e+06	1.61223e+06	1.96265e+06	1.82703e+06	2.98757e+06	1.94705e+06	3.86365e+06	3.58612e+06	7.38053e+06	3.31734e+06	5.28554e+06	1.91706e+06	2.63127e+06	2.80232e+06	3.67328e+06		2.49258e+06	865235	3.82418e+06	1.74126e+06	1.53422
gi|46575940|ref|NP_997559.1|	4	153.96	0.0661229	cell adhesion molecule 1 isoform b [Mus musculus]	1.44432e+06	687978	805999	1.00705e+06	1.1679e+06	802734	1.58082e+06	1.42378e+06	3.61234e+06	1.52215e+06	1.89345e+06	947253	1.16413e+06	1.09565e+06	1.50902e+06		1.07097e+06	341970	1.64597e+06	848070	1.5369
gi|27532946|ref|NP_034441.1|	4	199.16	0.0661711	guanine nucleotide-binding protein G(z) subunit alpha [Mus musculus]	515963	280057	313736	326018	499662	304890	578690	500835	1.35118e+06	695437	750108	323027	419467	442913	569859		402717	123562	631603	323517	1.56836
gi|6752968|ref|NP_035910.1|	2	59.91	0.0663467	disintegrin and metalloproteinase domain-containing protein 23 isoform 2 preproprotein [Mus musculus]	214270	140901	152657	106479	137086	101524	243087	220595	450614	223685	360977	136640	186218	148859	184947		156572	53219.9	239067	109898	1.52688
gi|112293266|ref|NP_032326.3|	4	237.23	0.0665281	heat shock 70 kDa protein 4 [Mus musculus]	591075	296161	339485	283316	473350	345577	559333	637386	1.25078e+06	552046	798713	433998	395763	397652	490071		412614	127269	619551	289319	1.50153
gi|6753140|ref|NP_033853.1|	13	1228.66	0.0666635	plasma membrane calcium-transporting ATPase 2 isoform 1 [Mus musculus]	3.97324e+06	2.05207e+06	2.31008e+06	2.05206e+06	3.27808e+06	2.01542e+06	4.3449e+06	3.87758e+06	8.42559e+06	4.36049e+06	4.99988e+06	2.46956e+06	3.05948e+06	2.89762e+06	3.86136e+06		2.86084e+06	995010	4.24394e+06	1.87905e+06	1.48346
gi|21312594|ref|NP_081706.1|	2	65.22	0.067245	brain protein 44 [Mus musculus]	83317.4	38093.3	37025.6	26052.8	52700.8	22210.7	81772	86946.7	170178	59382.4	138559	37758	58438.5	55093.8	59694.8		48738.9	25071.5	83256.4	46647.1	1.70821
gi|20070412|ref|NP_613063.1|	13	905.5	0.0672731	ATP synthase subunit O, mitochondrial precursor [Mus musculus]	9.54083e+06	5.1572e+06	5.81778e+06	5.3683e+06	7.32903e+06	5.00821e+06	1.08463e+07	8.65346e+06	1.74514e+07	1.05316e+07	1.31072e+07	5.57855e+06	8.20251e+06	7.40575e+06	9.16975e+06		7.00966e+06	2.33739e+06	1.00125e+07	3.73156e+06	1.42839
gi|32189434|ref|NP_536344.1|	2	78.11	0.067453	immunoglobulin superfamily member 8 [Mus musculus]	671180	349281	461465	417449	650616	488582	838458	827032	1.65909e+06	645920	590901	559519	672331	628179	789704		553862	171940	796585	360534	1.43824
gi|257153448|ref|NP_038920.2|	3	182.52	0.067732	proSAAS [Mus musculus]	734841	311778	387480	373837	515607	438264	747162	620379	951542	658209	905424	412927	654424	554728	606999		501281	175256	670579	177633	1.33773
gi|84794552|ref|NP_061346.2|	5	332.11	0.06845	phosphatidylethanolamine-binding protein 1 [Mus musculus]	3.39134e+06	2.15445e+06	2.24638e+06	1.85638e+06	2.5924e+06	1.90613e+06	3.05923e+06	3.31592e+06	6.77365e+06	3.58069e+06	5.02362e+06	2.21819e+06	2.7591e+06	2.34466e+06	2.73072e+06		2.45804e+06	585106	3.59332e+06	1.56422e+06	1.46186
gi|7106257|ref|NP_033857.1|	4	120.05	0.0693719	probable phospholipid-transporting ATPase IA isoform b [Mus musculus]	303544	159309	188671	164018	244527	177596	352440	307899	673549	297018	873519	203225	257820	229934	281546		227158	75674.8	390564	244749	1.71935
gi|6679937|ref|NP_032110.1|	10	714.42	0.0696286	glyceraldehyde-3-phosphate dehydrogenase [Mus musculus]	3.88941e+07	2.23773e+07	2.66226e+07	2.13403e+07	3.56037e+07	2.33652e+07	4.73441e+07	4.1148e+07	8.84863e+07	4.53286e+07	4.21963e+07	2.70932e+07	3.42221e+07	3.18259e+07	4.32139e+07		3.07925e+07	9.96201e+06	4.41893e+07	1.89818e+07	1.43507
gi|112363107|ref|NP_032717.2|	28	1651.24	0.0703176	neurofilament medium polypeptide [Mus musculus]	3.27233e+07	1.53211e+07	1.71319e+07	1.49595e+07	2.53268e+07	1.989e+07	3.27769e+07	2.84374e+07	5.84087e+07	2.72607e+07	4.09361e+07	1.85737e+07	2.89164e+07	2.37499e+07	3.15606e+07		2.25899e+07	7.76842e+06	3.22305e+07	1.23637e+07	1.42676
gi|13385942|ref|NP_080720.1|	14	616.13	0.0706954	citrate synthase, mitochondrial precursor [Mus musculus]	1.44897e+07	8.0647e+06	9.53133e+06	8.92012e+06	1.20094e+07	8.20279e+06	1.66758e+07	1.46808e+07	2.72823e+07	1.48695e+07	1.89946e+07	9.10205e+06	1.24664e+07	1.14563e+07	1.5168e+07		1.11277e+07	3.37196e+06	1.55025e+07	5.58955e+06	1.39315
gi|31542427|ref|NP_031814.2|	2	59.9	0.0707513	casein kinase II subunit alpha [Mus musculus]	113362	48227.8	57660.2	58284.4	74019.6	62844.6	92420.8	93034.5	208727	97734.2	131162	61050.4	76191.8	80559.9	95551.5		72402.8	22998.1	105501	46423.1	1.45714
gi|124487483|ref|NP_001074599.1|	6	388.12	0.0710434	2-oxoglutarate dehydrogenase-like, mitochondrial [Mus musculus]	562896	305391	387016	271075	436359	329451	603142	555376	1.03507e+06	573555	708473	371232	398497	409502	624054		413618	128156	584470	217657	1.41307
gi|112807195|ref|NP_034072.2|	5	225.65	0.0713217	cytochrome c oxidase subunit 5B, mitochondrial [Mus musculus]	4.37913e+06	2.40805e+06	3.09465e+06	2.75731e+06	3.96651e+06	2.73677e+06	5.33117e+06	4.14426e+06	8.34418e+06	5.18578e+06	5.20305e+06	3.2557e+06	3.77387e+06	3.5771e+06	4.72153e+06		3.5248e+06	1.06694e+06	4.77568e+06	1.6141e+06	1.35488
gi|6678347|ref|NP_033408.1|	6	459.33	0.0720961	thy-1 membrane glycoprotein preproprotein [Mus musculus]	1.16746e+07	6.54062e+06	8.71577e+06	6.83775e+06	1.11622e+07	7.33132e+06	1.51378e+07	1.24376e+07	2.59364e+07	1.21623e+07	1.37356e+07	8.70997e+06	1.22202e+07	9.32251e+06	1.33756e+07		9.62859e+06	3.17083e+06	1.34875e+07	5.34103e+06	1.40078
gi|21312994|ref|NP_077173.1|	8	457.31	0.0723395	mitochondrial 2-oxoglutarate/malate carrier protein [Mus musculus]	1.58237e+06	809623	1.07911e+06	1.14216e+06	1.353e+06	1.01193e+06	2.00472e+06	1.6391e+06	3.05788e+06	1.67842e+06	2.01231e+06	1.21612e+06	1.42589e+06	1.20758e+06	1.72814e+06		1.28327e+06	402984	1.74568e+06	595389	1.36033
gi|31982764|ref|NP_035534.2|	2	61.38	0.0726614	large neutral amino acids transporter small subunit 1 [Mus musculus]	375764	158523	190967	167022	254071	232521	258737	262470	495100	266632	418212	198972	288960	276035	300485		233944	74328.8	313358	95644.8	1.33946
gi|16716499|ref|NP_444427.1|	6	347.08	0.0727469	sideroflexin-3 isoform 1 [Mus musculus]	3.08563e+06	1.64511e+06	1.96469e+06	1.56582e+06	2.30523e+06	1.59314e+06	3.13518e+06	2.97327e+06	6.0064e+06	2.955e+06	2.92331e+06	2.00043e+06	2.52033e+06	2.22347e+06	2.82448e+06		2.18497e+06	683390	3.05333e+06	1.24713e+06	1.39743
gi|42415473|ref|NP_032939.1|	8	579.06	0.0734506	serine/threonine-protein phosphatase 2B catalytic subunit alpha isoform [Mus musculus]	3.28924e+06	1.79647e+06	2.03621e+06	1.83028e+06	3.21779e+06	1.86326e+06	3.6726e+06	3.55655e+06	7.54396e+06	3.77387e+06	3.91662e+06	2.23298e+06	2.84406e+06	2.47618e+06	3.1687e+06		2.52941e+06	823718	3.68912e+06	1.6696e+06	1.45849
gi|31982186|ref|NP_032643.2|	18	1145.99	0.0735344	malate dehydrogenase, mitochondrial precursor [Mus musculus]	5.87781e+07	3.08112e+07	3.87724e+07	3.36069e+07	4.9178e+07	3.57124e+07	6.71408e+07	5.85406e+07	1.10473e+08	6.32709e+07	7.09024e+07	3.85139e+07	5.11044e+07	4.53512e+07	5.57659e+07		4.48571e+07	1.38656e+07	6.17403e+07	2.21303e+07	1.37638
gi|21704066|ref|NP_663516.1|	3	204.98	0.0740742	ras-related protein Rap-1A precursor [Mus musculus]	331641	147569	194359	208294	420066	253134	491411	458746	897332	333772	446585	262102	358393	294846	430728		292354	126917	435313	200043	1.489
gi|21313679|ref|NP_082138.1|	8	397.74	0.0741842	ATP synthase subunit d, mitochondrial [Mus musculus]	6.45213e+06	3.54675e+06	4.60237e+06	3.5098e+06	5.16023e+06	3.71525e+06	6.52929e+06	5.91789e+06	1.15769e+07	7.01852e+06	6.77489e+06	4.10506e+06	5.42122e+06	4.8293e+06	6.37395e+06		4.78797e+06	1.3102e+06	6.50222e+06	2.27298e+06	1.35803
gi|33469051|ref|NP_878259.1|	6	363.89	0.0744152	tubulin polymerization-promoting protein [Mus musculus]	3.34882e+06	1.51432e+06	1.85217e+06	1.76446e+06	2.91182e+06	1.52503e+06	3.44922e+06	3.42491e+06	6.59709e+06	3.4497e+06	5.34559e+06	2.21841e+06	2.6022e+06	1.98867e+06	2.78458e+06		2.33798e+06	865081	3.55139e+06	1.61377e+06	1.519
gi|18152793|ref|NP_077183.1|	8	429.95	0.0751504	pyruvate dehydrogenase E1 component subunit beta, mitochondrial precursor [Mus musculus]	5.63778e+06	3.03441e+06	3.57572e+06	3.09518e+06	4.38289e+06	3.22802e+06	6.31373e+06	5.58098e+06	1.21356e+07	6.97046e+06	4.99314e+06	3.62499e+06	5.123e+06	4.39306e+06	5.15883e+06		4.1811e+06	1.3216e+06	5.99751e+06	2.6586e+06	1.43443
gi|6679685|ref|NP_031977.1|	4	199.4	0.0755135	enhancer of rudimentary homolog [Mus musculus]	3.35189e+06	1.16515e+06	1.6659e+06	1.16739e+06	1.33078e+06	1.96277e+06	1.59196e+06	1.28758e+06	1.92068e+06	1.54393e+06	317306	934970	1.09229e+06	1.00031e+06	1.00595e+06		1.74798e+06	763823	1.13788e+06	471015	0.650968
gi|45592930|ref|NP_032940.1|	2	223.44	0.0758164	serine/threonine-protein phosphatase 2B catalytic subunit beta isoform [Mus musculus]	62592.9	42199.5	59657.5	52829.1	71656.6	39022.3	93403.5	85526.6	134638	99678.7	108795	47161.7	70181.7	58506.8	69960.1		60194.5	18558.9	84306	28838	1.40056
gi|30520131|ref|NP_848818.1|	4	195.14	0.0758544	sodium- and chloride-dependent GABA transporter 1 [Mus musculus]	2.20442e+06	1.32927e+06	1.32874e+06	1.12937e+06	1.78677e+06	1.26299e+06	2.43311e+06	2.20319e+06	4.31206e+06	2.45678e+06	1.74714e+06	1.51068e+06	1.76072e+06	1.91729e+06	2.19681e+06		1.63924e+06	510791	2.26308e+06	882209	1.38057
gi|31560731|ref|NP_031534.2|	21	1466.9	0.076691	V-type proton ATPase catalytic subunit A [Mus musculus]	1.24645e+07	7.39287e+06	8.1206e+06	7.74903e+06	1.11252e+07	7.01606e+06	1.47634e+07	1.27847e+07	2.34907e+07	1.37993e+07	1.8046e+07	8.03856e+06	1.1007e+07	9.98151e+06	1.19613e+07		9.80452e+06	3.00172e+06	1.36386e+07	4.95288e+06	1.39106
gi|21539585|ref|NP_079628.1|	2	90.41	0.076861	cytochrome b-c1 complex subunit 8 [Mus musculus]	1.12631e+06	589837	719460	580611	848554	594277	1.23161e+06	1.12264e+06	2.06261e+06	954229	1.34836e+06	798065	939833	729723	1.06295e+06		812951	269275	1.1273e+06	424163	1.38668
gi|6754004|ref|NP_034431.1|	3	220.75	0.0770625	guanine nucleotide-binding protein subunit alpha-11 [Mus musculus]	300467	176526	218289	153732	211498	180972	278486	286282	605198	286308	345791	163781	250872	226486	327147		217138	54341.7	311483	131841	1.43449
gi|6679593|ref|NP_033027.1|	7	578.04	0.0776313	ras-related protein Rab-3A [Mus musculus]	7.22291e+06	3.62544e+06	4.71409e+06	3.7599e+06	5.79709e+06	4.20908e+06	8.73568e+06	8.09301e+06	1.65656e+07	8.70056e+06	6.30741e+06	4.71191e+06	5.70843e+06	6.04141e+06	7.53691e+06		5.43774e+06	1.92896e+06	7.95815e+06	3.7193e+06	1.4635
gi|226874906|ref|NP_033562.3|	11	836.99	0.0794245	14-3-3 protein epsilon [Mus musculus]	1.64445e+07	8.8888e+06	9.77516e+06	8.50847e+06	1.41308e+07	9.75006e+06	1.67447e+07	1.59646e+07	3.23993e+07	1.75096e+07	1.66545e+07	1.06492e+07	1.29881e+07	1.23191e+07	1.53885e+07		1.20347e+07	3.62126e+06	1.67341e+07	6.75022e+06	1.39049
gi|23956058|ref|NP_035253.1|	10	566.66	0.0795386	myelin proteolipid protein [Mus musculus]	1.38713e+08	6.842e+07	8.79942e+07	8.48269e+07	1.42208e+08	9.71634e+07	2.09405e+08	1.84758e+08	3.48094e+08	1.40123e+08	1.19439e+08	1.14769e+08	1.48314e+08	1.22346e+08	1.98344e+08		1.1839e+08	4.87547e+07	1.72023e+08	7.74104e+07	1.45302
gi|28173550|ref|NP_033989.2|	10	674.5	0.0801519	septin-7 [Mus musculus]	7.92721e+06	4.15532e+06	4.6613e+06	4.35961e+06	6.68787e+06	4.1209e+06	7.32796e+06	7.50209e+06	1.85556e+07	6.75893e+06	9.7305e+06	4.97174e+06	6.97615e+06	5.62813e+06	6.76581e+06		5.60574e+06	1.6472e+06	8.36111e+06	4.35114e+06	1.49153
gi|6755114|ref|NP_036151.1|	11	703.6	0.0803175	peroxiredoxin-5, mitochondrial precursor [Mus musculus]	1.02741e+07	4.82206e+06	5.79474e+06	4.87029e+06	7.17832e+06	5.17119e+06	9.63486e+06	9.23496e+06	1.76558e+07	9.7836e+06	1.36441e+07	5.48619e+06	7.40094e+06	6.55769e+06	9.03992e+06		6.8208e+06	2.29295e+06	9.8504e+06	4.00436e+06	1.44417
gi|83642836|ref|NP_570932.2|	2	71.45	0.0805328	brain-specific angiogenesis inhibitor 1-associated protein 2 isoform b [Mus musculus]	142995	65553.3	78036.3	74862.6	86499.2	65258.1	176378	117442	302483	158340	186529	72047.5	109506	104093	150570		98511.7	43506.1	150126	71253.1	1.52394
gi|257796245|ref|NP_663589.3|	8	450.12	0.080908	dihydrolipoyllysine-residue acetyltransferase component of pyruvate dehydrogenase complex, mitochondrial [Mus musculus]	5.72928e+06	2.52486e+06	3.0675e+06	2.4396e+06	3.55508e+06	2.5417e+06	4.89288e+06	4.54916e+06	9.36035e+06	5.70619e+06	7.52527e+06	2.98283e+06	3.57512e+06	3.53433e+06	4.29879e+06		3.53584e+06	1.29644e+06	5.19151e+06	2.22124e+06	1.46825
gi|70778976|ref|NP_032854.2|	11	682.94	0.0828849	phosphoglycerate kinase 1 [Mus musculus]	6.56216e+06	3.44451e+06	3.57358e+06	3.43729e+06	5.10739e+06	3.12806e+06	6.38862e+06	6.26905e+06	1.33535e+07	8.51776e+06	9.39795e+06	3.81844e+06	4.66953e+06	4.20399e+06	5.03724e+06		4.52023e+06	1.48152e+06	6.90844e+06	3.29744e+06	1.52834
gi|13385598|ref|NP_080371.1|	3	159.38	0.0830075	small nuclear ribonucleoprotein Sm D3 [Mus musculus]	2.82188e+06	856529	1.00543e+06	1.14619e+06	843319	765802	965354	550736	1.38632e+06	1.50046e+06	771896	459885	476956	393705	600759		1.20064e+06	725721	767589	433217	0.639314
gi|6755594|ref|NP_035561.1|	5	178.53	0.0833979	116 kDa U5 small nuclear ribonucleoprotein component isoform a [Mus musculus]	616014	167608	214982	220046	226101	266546	196515	179595	278603	263263	149666	124665	148859	144933	167324		272545	154394	182113	57273.8	0.668197
gi|84370347|ref|NP_001033698.1|	9	294.95	0.0840128	microtubule-associated protein tau isoform a [Mus musculus]	1.97007e+06	1.11788e+06	1.27163e+06	1.14353e+06	1.83566e+06	939195	2.42151e+06	1.92767e+06	3.90357e+06	2.1533e+06	2.26334e+06	1.22026e+06	1.83031e+06	1.50637e+06	2.30232e+06		1.5285e+06	550283	2.13839e+06	805364	1.39902
gi|189409138|ref|NP_082270.1|	5	242.83	0.0847164	cullin-associated NEDD8-dissociated protein 1 [Mus musculus]	286205	121191	154286	157355	241603	158886	377742	274919	568015	263748	340616	185150	253728	218366	294889		213896	92387.2	299929	117987	1.40222
gi|254553344|ref|NP_067489.3|	3	207.83	0.0848915	6-phosphofructokinase, muscle type [Mus musculus]	370470	214921	222621	220590	293161	148620	415027	353676	634145	377091	591892	199354	354566	239553	390794		269344	94967.8	392634	152144	1.45774
gi|189339262|ref|NP_079770.2|	6	200.5	0.0859115	V-type proton ATPase subunit C 1 [Mus musculus]	1.10039e+06	475915	644413	542015	965355	489327	1.36456e+06	1.02674e+06	2.31647e+06	1.02989e+06	1.63992e+06	676769	852092	824583	1.07158e+06		797425	348465	1.17976e+06	540894	1.47946
gi|13507622|ref|NP_109617.1|	2	71.77	0.0868842	phosphatidylinositide phosphatase SAC1 [Mus musculus]	150642	77763.7	102442	81483.1	98838.7	96565.9	163791	121699	270289	120863	138029	92941.6	161875	142437	135934		110218	33564.4	148008	53295.2	1.34287
gi|160707901|ref|NP_038708.3|	19	1426.73	0.0870074	synapsin-1 isoform a [Mus musculus]	3.06603e+07	1.82497e+07	2.1332e+07	2.00943e+07	3.2824e+07	2.02847e+07	4.30624e+07	3.36854e+07	6.79222e+07	3.56849e+07	4.67514e+07	2.25588e+07	2.97842e+07	2.61e+07	3.39691e+07		2.66439e+07	9.18247e+06	3.7057e+07	1.44052e+07	1.39082
gi|189491684|ref|NP_766359.2|	2	113.11	0.0871446	dmX-like protein 2 [Mus musculus]	180665	77045.2	73043	82056.6	119396	62411.7	149709	162512	416541	198598	212256	90650.8	113139	104991	105000		106332	44836.5	175461	107693	1.65012
gi|31560370|ref|NP_064326.2|	4	209.74	0.0882072	septin-6 isoform 2 [Mus musculus]	914192	537489	623914	547305	953219	702232	1.43854e+06	1.03528e+06	2.20654e+06	1.04106e+06	1.07171e+06	735871	1.00081e+06	763963	1.22862e+06		816699	320320	1.13548e+06	462093	1.39033
gi|6756041|ref|NP_035870.1|	13	1106.53	0.0885044	14-3-3 protein zeta/delta [Mus musculus]	2.56541e+07	1.42121e+07	1.61495e+07	1.43849e+07	2.38564e+07	1.58009e+07	2.88235e+07	2.51693e+07	5.1532e+07	2.7751e+07	3.53224e+07	1.5595e+07	2.22377e+07	1.99345e+07	2.57197e+07		1.98402e+07	6.0828e+06	2.79077e+07	1.11658e+07	1.40662
gi|153791547|ref|NP_035206.2|	4	178.1	0.0896978	multidrug resistance protein 3 [Mus musculus]	477176	178188	229500	268252	289095	234265	346334	143728	331056	288302	166506	165208	243031	177636	203919		288973	98271	214923	66609	0.743749
gi|30409956|ref|NP_848492.1|	18	2565.71	0.0901656	sodium/potassium-transporting ATPase subunit alpha-2 precursor [Mus musculus]	2.12489e+07	9.42478e+06	1.15388e+07	1.04257e+07	1.72048e+07	1.07748e+07	2.23471e+07	1.84724e+07	3.39996e+07	2.01834e+07	1.96881e+07	1.28774e+07	1.67202e+07	1.53296e+07	1.92159e+07		1.47093e+07	5.4641e+06	1.95608e+07	6.33389e+06	1.32983
gi|6755891|ref|NP_035775.1|	2	78.85	0.0902316	mesotrypsin [Mus musculus]	2.82058e+06	1.28241e+06	1.79989e+06	1.36864e+06	2.207e+06	1.19891e+06	2.49637e+06	1.28059e+06	2.13041e+06	1.58486e+06	1.85532e+06	869568	900875	1.04967e+06	1.26244e+06		1.88197e+06	640365	1.36672e+06	455526	0.726214
gi|70906474|ref|NP_036191.2|	3	124.84	0.0903072	calcium-dependent secretion activator 1 isoform 1 [Mus musculus]	156481	73096.8	108669	84349.4	146895	87695.5	173690	174229	384812	115100	353374	83338.7	217213	115697	153768		118697	39932.9	199692	112568	1.68237
gi|27228985|ref|NP_079827.2|	2	79.49	0.0906472	NADH dehydrogenase [ubiquinone] 1 alpha subcomplex subunit 12 [Mus musculus]	406684	241619	218641	227974	397642	194486	461172	527267	805223	292562	629284	275098	343112	295011	412353		306888	110233	447489	191419	1.45815
gi|34328400|ref|NP_775550.2|	8	371.86	0.0911907	serine/arginine-rich splicing factor 1 isoform 1 [Mus musculus]	1.05694e+07	3.33549e+06	4.54795e+06	3.97409e+06	4.22421e+06	5.5963e+06	4.13856e+06	3.48332e+06	5.87078e+06	5.16311e+06	3.62149e+06	2.52867e+06	2.93302e+06	2.9449e+06	2.79685e+06		5.198e+06	2.46546e+06	3.66777e+06	1.20972e+06	0.705611
gi|21450277|ref|NP_659149.1|	19	2198.97	0.0912578	sodium/potassium-transporting ATPase subunit alpha-1 precursor [Mus musculus]	1.66885e+07	9.52828e+06	1.11457e+07	9.64242e+06	1.53689e+07	9.96269e+06	1.92425e+07	1.71734e+07	3.27304e+07	1.589e+07	2.00972e+07	1.08575e+07	1.40823e+07	1.34776e+07	1.82413e+07		1.30827e+07	3.9608e+06	1.78187e+07	6.68826e+06	1.362
gi|6754240|ref|NP_034601.1|	4	149.48	0.0917339	neuron-specific calcium-binding protein hippocalcin [Mus musculus]	1.20224e+06	567343	711748	570219	990405	783855	1.06632e+06	1.05388e+06	2.03906e+06	1.20318e+06	1.51333e+06	681457	867109	804155	1.21202e+06		841734	248919	1.17177e+06	439761	1.3921
gi|29789104|ref|NP_062606.1|	8	578.8	0.0919395	beta-soluble NSF attachment protein [Mus musculus]	4.20434e+06	2.2033e+06	2.5466e+06	2.35382e+06	4.13569e+06	2.36593e+06	4.88324e+06	4.29548e+06	8.68243e+06	4.78076e+06	6.11812e+06	2.50951e+06	3.37385e+06	3.25328e+06	4.28951e+06		3.24185e+06	1.12081e+06	4.66287e+06	1.95844e+06	1.43834
gi|6754632|ref|NP_036079.1|	2	77.5	0.0919958	mitogen-activated protein kinase 1 [Mus musculus]	350005	233909	269061	588806	382371	218204	359008	506565	706608	413614	754712	266052	433130	312090	442647		343052	125975	479427	172994	1.39754
gi|8567402|ref|NP_038691.1|	5	308.6	0.0923225	serine/arginine-rich splicing factor 3 [Mus musculus]	1.26949e+07	4.65629e+06	5.97287e+06	5.77731e+06	6.17807e+06	6.82393e+06	5.20188e+06	5.1317e+06	7.21171e+06	6.99418e+06	4.51741e+06	4.34153e+06	4.18871e+06	3.97919e+06	4.05037e+06		6.7579e+06	2.70815e+06	5.05185e+06	1.31653e+06	0.747548
gi|116063570|ref|NP_034195.2|	29	1820.95	0.0929556	dynamin-1 [Mus musculus]	1.17724e+07	7.92462e+06	8.72687e+06	7.46661e+06	1.09762e+07	7.67456e+06	1.35166e+07	1.27361e+07	2.34768e+07	1.23519e+07	1.74069e+07	8.4195e+06	9.81295e+06	9.64617e+06	1.17047e+07		9.72255e+06	2.36909e+06	1.31944e+07	4.9776e+06	1.35709
gi|158508501|ref|NP_998779.2|	11	477.88	0.0931204	septin-5 [Mus musculus]	5.58578e+06	2.71742e+06	3.15153e+06	2.64368e+06	4.77928e+06	2.94478e+06	5.22448e+06	5.12325e+06	1.08485e+07	5.6517e+06	7.4136e+06	3.16312e+06	4.08378e+06	3.86908e+06	4.53516e+06		3.86385e+06	1.27864e+06	5.58603e+06	2.49089e+06	1.44572
gi|31980648|ref|NP_058054.2|	24	1968.61	0.0932635	ATP synthase subunit beta, mitochondrial precursor [Mus musculus]	8.15488e+07	4.05779e+07	4.79316e+07	4.02442e+07	6.06161e+07	4.15304e+07	7.66676e+07	7.1518e+07	1.36405e+08	7.98151e+07	9.18608e+07	4.73321e+07	5.77392e+07	5.44642e+07	6.8568e+07		5.55881e+07	1.76095e+07	7.59628e+07	2.83077e+07	1.36653
gi|6680726|ref|NP_031509.1|	4	166.15	0.0945046	rho-related GTP-binding protein RhoB precursor [Mus musculus]	1.01681e+06	491271	624107	549217	1.08522e+06	670969	1.48461e+06	982946	2.35174e+06	1.0642e+06	1.56809e+06	712132	969420	855603	1.18222e+06		846028	362401	1.21079e+06	525997	1.43115
gi|9845273|ref|NP_063933.1|	2	79.97	0.0945092	mitochondrial carrier homolog 1 [Mus musculus]	152934	74108.9	80538.3	70330.4	80748.7	81564.4	140525	144379	241476	140064	64215.1	82828.8	151273	152296	144363		97249.9	34232.5	140112	52949.7	1.44074
gi|12963633|ref|NP_075801.1|	3	96.37	0.0948614	NADH dehydrogenase [ubiquinone] 1 alpha subcomplex subunit 13 [Mus musculus]	578917	258545	332939	304484	419036	240402	582570	550451	987137	461549	799430	329693	411352	402614	457441		388127	143655	549959	226519	1.41695
gi|226437665|ref|NP_081520.1|	3	108.96	0.0950865	NADH dehydrogenase [ubiquinone] 1 alpha subcomplex subunit 11 [Mus musculus]	485882	245503	323915	282823	427072	271717	591076	523192	1.1692e+06	540790	782777	325463	338558	352469	510659		375427	129252	567888	285738	1.51265
gi|23956104|ref|NP_067274.1|	2	44.29	0.0953679	GTP:AMP phosphotransferase, mitochondrial [Mus musculus]	240901	112897	123595	137861	191692	156354	242437	239451	410299	230976	321506	164709	117989	207933	258530		172248	53762.7	243924	90656.8	1.41612
gi|68533246|ref|NP_666265.3|	4	150.31	0.0955823	thyroid hormone receptor-associated protein 3 [Mus musculus]	887205	275735	405918	361642	358399	435548	322619	238890	312947	473241	497673	195291	349659	174515	171690		435295	205985	301738	130167	0.693181
gi|162461907|ref|NP_034611.2|	11	507.2	0.096133	stress-70 protein, mitochondrial [Mus musculus]	2.95941e+06	1.47614e+06	1.75921e+06	1.5511e+06	2.22385e+06	1.66408e+06	2.96001e+06	2.46092e+06	4.45962e+06	2.95852e+06	3.10264e+06	1.82234e+06	2.21696e+06	2.14593e+06	2.49421e+06		2.08483e+06	644022	2.70764e+06	822441	1.29874
gi|6678551|ref|NP_033523.1|	3	478.18	0.0969335	vesicle-associated membrane protein 2 [Mus musculus]	8.96008e+06	5.01914e+06	5.5152e+06	5.30672e+06	7.94648e+06	5.29981e+06	1.00037e+07	8.85617e+06	1.78809e+07	9.80242e+06	7.93416e+06	5.96467e+06	7.59436e+06	7.09052e+06	9.22587e+06		6.86444e+06	2.06226e+06	9.29363e+06	3.68137e+06	1.35388
gi|254281331|ref|NP_061349.3|	2	119.49	0.097427	neutral amino acid transporter A [Mus musculus]	181280	66723.3	71255	82045.2	108243	60576.7	146798	150649	293279	124367	169943	93898.2	94293.8	111220	129983		102417	45887.2	145954	65036.6	1.42509
gi|6671561|ref|NP_031484.1|	17	1200.97	0.0983878	AP-2 complex subunit alpha-1 isoform a [Mus musculus]	4.25737e+06	2.1303e+06	2.51406e+06	2.3033e+06	3.24265e+06	2.08871e+06	4.59538e+06	4.00408e+06	9.02834e+06	4.49417e+06	4.33091e+06	2.50032e+06	3.14874e+06	2.90509e+06	4.24889e+06		3.01882e+06	1.04011e+06	4.33257e+06	2.03497e+06	1.43518
gi|21704242|ref|NP_663596.1|	4	207.38	0.0989063	caM kinase-like vesicle-associated protein [Mus musculus]	1.11847e+06	607485	722507	654818	948597	602368	1.15372e+06	996224	1.96763e+06	1.09917e+06	932008	662791	1.02636e+06	903800	1.23469e+06		829709	240015	1.10283e+06	386361	1.32918
gi|40254595|ref|NP_034085.2|	18	1395.82	0.0989106	dihydropyrimidinase-related protein 2 [Mus musculus]	4.30671e+07	2.43686e+07	2.59305e+07	2.48183e+07	3.91925e+07	2.33389e+07	4.42226e+07	4.14891e+07	8.30997e+07	4.30277e+07	5.04694e+07	2.72395e+07	3.52472e+07	3.02961e+07	4.10292e+07		3.21341e+07	9.53193e+06	4.39872e+07	1.74521e+07	1.36887
gi|27552760|ref|NP_613065.2|	5	189.57	0.0989322	mitochondrial import receptor subunit TOM70 [Mus musculus]	483814	297865	389818	300469	431048	272491	572981	526581	1.04575e+06	540953	533430	341356	416574	369081	529141		392641	111230	537858	220388	1.36985
gi|12963615|ref|NP_075768.1|	9	1937.61	0.0998402	tubulin beta-3 chain [Mus musculus]	9.41617e+06	5.06875e+06	5.39768e+06	4.66305e+06	7.15385e+06	4.6613e+06	9.03764e+06	8.71299e+06	1.94086e+07	1.17249e+07	1.1878e+07	5.6585e+06	6.1599e+06	6.23825e+06	7.00509e+06		6.48549e+06	2.05704e+06	9.59828e+06	4.66146e+06	1.47996
gi|125490380|ref|NP_033534.2|	4	209.03	0.101014	vesicular inhibitory amino acid transporter [Mus musculus]	844291	392289	483975	413261	657996	488012	1.01855e+06	773709	1.31983e+06	861570	1.13049e+06	541464	562706	595154	867116		614054	238350	831505	279184	1.35412
gi|226693349|ref|NP_031621.3|	11	1228.24	0.102053	calcium/calmodulin-dependent protein kinase type II subunit beta isoform 2 [Mus musculus]	4.85418e+06	2.92113e+06	4.15404e+06	3.35503e+06	4.68859e+06	2.62342e+06	6.689e+06	5.64955e+06	1.18952e+07	6.47729e+06	8.99089e+06	3.46352e+06	3.97697e+06	3.98008e+06	4.99471e+06		4.18363e+06	1.39625e+06	6.17853e+06	2.91331e+06	1.47684
gi|183396771|ref|NP_034607.3|	18	1085.25	0.103359	60 kDa heat shock protein, mitochondrial [Mus musculus]	7.63238e+06	3.67913e+06	4.8092e+06	3.76686e+06	5.89238e+06	4.51465e+06	7.74596e+06	6.50937e+06	1.27981e+07	7.42154e+06	6.72101e+06	4.56925e+06	6.50095e+06	5.62933e+06	6.97491e+06		5.43436e+06	1.70698e+06	7.14056e+06	2.4493e+06	1.31396
gi|56790921|ref|NP_780398.2|	3	163.63	0.10362	hepatocyte cell adhesion molecule precursor [Mus musculus]	1.01886e+06	403733	546916	411258	704180	500183	969193	865214	1.41126e+06	765756	734812	565588	896656	665416	885480		650618	255471	848773	254668	1.30456
gi|77681962|ref|NP_848770.2|	7	342.71	0.104317	ankyrin-2 isoform 2 [Mus musculus]	2.03288e+06	1.16098e+06	1.24994e+06	1.04178e+06	1.64158e+06	931544	2.08011e+06	1.89595e+06	4.76851e+06	2.61866e+06	3.31536e+06	1.1487e+06	1.40754e+06	1.3332e+06	1.70487e+06		1.4484e+06	471252	2.2741e+06	1.24182e+06	1.57008
gi|254588014|ref|NP_080070.2|	2	69.71	0.104664	electron transfer flavoprotein-ubiquinone oxidoreductase, mitochondrial precursor [Mus musculus]	358572	204739	176980	135701	162854	124091	202795	280013	655184	392614	337961	133265	199320	196680	235810		195104	78330.3	303856	164398	1.5574
gi|13385492|ref|NP_080263.1|	3	136.39	0.104906	NADH dehydrogenase [ubiquinone] 1 alpha subcomplex subunit 6 [Mus musculus]	478425	232646	281013	192042	326546	188162	491029	473069	895535	402731	469376	238194	384742	279973	452095		312838	127108	449464	199884	1.43673
gi|6678055|ref|NP_033252.1|	2	129.6	0.105494	small nuclear ribonucleoprotein Sm D1 [Mus musculus]	5.90604e+06	1.87206e+06	2.33578e+06	1.96154e+06	1.5535e+06	1.55194e+06	1.68168e+06	1.50252e+06	2.45541e+06	1.81245e+06	1.60912e+06	1.41071e+06	1.20594e+06	1.07473e+06	1.56411e+06		2.40893e+06	1.56624e+06	1.57937e+06	422804	0.655632
gi|9938002|ref|NP_064674.1|	3	104.26	0.106841	leucine-rich glioma-inactivated protein 1 precursor [Mus musculus]	297798	182418	204822	201186	273834	186481	449099	292839	656940	306960	369331	176273	365137	291245	376814		256520	95935.2	354442	138424	1.38174
gi|117606375|ref|NP_036019.2|	4	140.4	0.106918	neuronal-specific septin-3 [Mus musculus]	764125	394801	432758	393761	710211	492180	940732	769386	1.55142e+06	803016	1.04315e+06	469018	690846	536792	739726		589795	215518	825419	340986	1.3995
gi|15809030|ref|NP_291088.1|	4	239.47	0.107134	beta-synuclein [Mus musculus]	4.7308e+06	3.37062e+06	3.28607e+06	2.88357e+06	4.11132e+06	2.76475e+06	4.94668e+06	5.24516e+06	1.07231e+07	5.63745e+06	5.13767e+06	3.44469e+06	3.3123e+06	3.76657e+06	4.35001e+06		3.72769e+06	875753	5.20212e+06	2.39416e+06	1.39554
gi|19527078|ref|NP_598623.1|	2	52.67	0.107543	fibrinogen gamma chain precursor [Mus musculus]	61483.3	6596.29	4526.42	21987.4	24981.2	4145.57	78351.9	8636.52	3941.42	9308.71	5352.36	4076.6	4183.23	21439.7	10814.7		28867.4	29649.6	8469.15	5883.96	0.293381
gi|27369748|ref|NP_766120.1|	7	386.01	0.107558	succinate-semialdehyde dehydrogenase, mitochondrial precursor [Mus musculus]	3.88601e+06	1.56735e+06	1.73703e+06	1.60612e+06	2.48732e+06	1.64532e+06	2.94607e+06	2.92701e+06	5.73891e+06	3.53765e+06	3.15545e+06	2.03152e+06	2.32574e+06	2.11781e+06	2.78825e+06		2.26789e+06	887366	3.07779e+06	1.19448e+06	1.35712
gi|21450321|ref|NP_659170.1|	30	3289.12	0.107872	sodium/potassium-transporting ATPase subunit alpha-3 [Mus musculus]	8.17716e+07	4.30559e+07	5.07072e+07	4.32749e+07	7.46103e+07	5.19395e+07	1.00997e+08	8.08118e+07	1.53866e+08	7.42957e+07	1.06253e+08	5.33195e+07	7.16616e+07	6.28092e+07	8.32242e+07		6.37652e+07	2.23127e+07	8.578e+07	3.16196e+07	1.34525
gi|31982856|ref|NP_031887.2|	9	507.48	0.107877	dihydrolipoyl dehydrogenase, mitochondrial precursor [Mus musculus]	3.58879e+06	1.75009e+06	2.08744e+06	1.8593e+06	2.96963e+06	2.02773e+06	3.37827e+06	3.34593e+06	6.28573e+06	4.12443e+06	4.68952e+06	2.14021e+06	2.22602e+06	2.33904e+06	3.22516e+06		2.52304e+06	768088	3.54701e+06	1.43759e+06	1.40585
gi|148528987|ref|NP_780693.2|	2	51.27	0.107934	coronin-2B [Mus musculus]	73116.9	42223.1	52737.2	47229.2	52972.6	40938.6	99320.8	52442.1	150241	77168.9	147478	41906.4	72970.2	62187	94405.8		58362.6	20992	87349.9	41140.3	1.49667
gi|227430367|ref|NP_067510.3|	2	64.95	0.109165	WD40 repeat-containing protein SMU1 [Mus musculus]	151868	30728.7	53668	48211.1	46417.3	59978.1	58001.5	26203.2	75412.4	33755.6	107641	27637.7	6015.61	20485.3	27643		64124.7	39885.3	40599.2	33588	0.633129
gi|254540027|ref|NP_032644.3|	10	491.51	0.111416	malate dehydrogenase, cytoplasmic [Mus musculus]	9.72183e+06	5.22354e+06	6.18237e+06	5.22989e+06	9.06924e+06	5.82209e+06	1.17938e+07	9.31296e+06	1.89966e+07	1.08389e+07	1.37528e+07	6.19091e+06	7.60324e+06	7.21496e+06	9.81283e+06		7.57754e+06	2.60387e+06	1.04654e+07	4.18349e+06	1.38111
gi|23346461|ref|NP_694704.1|	4	188.46	0.112423	NADH dehydrogenase [ubiquinone] iron-sulfur protein 2, mitochondrial precursor [Mus musculus]	573256	296210	352394	252183	627024	396226	540746	525686	1.16353e+06	747886	2.10186e+06	365754	432802	364631	547046		434005	146159	781149	595104	1.79986
gi|54261793|ref|NP_998781.1|	2	468.42	0.113104	plasma membrane calcium ATPase 4 isoform x/e [Mus musculus]	426190	221112	262152	219395	443342	246013	477205	382414	795475	433124	546089	260830	345103	350881	426406		327916	115098	442540	164822	1.34956
gi|13386106|ref|NP_080899.1|	2	45.36	0.11332	cleavage and polyadenylation specificity factor subunit 5 [Mus musculus]	30024.4	8295.69	18972.2	49868.7	21011.4	88996	11244.9	45014.7	55683.8	31000.1	51330.4	41725.9	54669	35186.8	25189.8		32630.5	28437.3	42475	11289.5	1.3017
gi|21313308|ref|NP_084080.1|	10	346.77	0.113611	heterogeneous nuclear ribonucleoprotein M isoform a [Mus musculus]	2.66081e+06	761660	1.06196e+06	921077	1.2213e+06	946459	925590	824171	1.40185e+06	883609	952380	577556	746081	690116	755254		1.21412e+06	653400	853877	249645	0.703287
gi|70906479|ref|NP_001020610.1|	3	597.05	0.11437	calcium/calmodulin-dependent protein kinase type II subunit delta isoform 1 [Mus musculus]	403147	214229	295008	240599	435268	177149	550918	467541	1.07912e+06	470069	976465	275706	294480	295600	415098		330903	136146	534259	315433	1.61455
gi|116089329|ref|NP_061361.2|	8	351.33	0.114554	SRC kinase signaling inhibitor 1 [Mus musculus]	645752	350702	421765	354802	517633	335581	786177	575966	1.33375e+06	649058	898107	346746	537640	524613	652104		487487	172667	689748	302897	1.4149
gi|6680954|ref|NP_031753.1|	21	972.62	0.114661	contactin-1 precursor [Mus musculus]	1.1068e+07	6.30248e+06	7.0927e+06	6.05313e+06	1.09333e+07	6.6615e+06	1.42358e+07	1.10509e+07	2.16666e+07	1.11982e+07	1.57045e+07	7.08934e+06	9.58489e+06	9.02447e+06	1.11733e+07		8.90669e+06	3.17368e+06	1.20615e+07	4.60069e+06	1.35421
gi|40556608|ref|NP_032328.2|	7	666.83	0.115435	heat shock protein HSP 90-beta [Mus musculus]	1.0526e+06	477738	609602	489755	883925	629746	1.34414e+06	881916	1.74474e+06	1.06606e+06	1.0342e+06	737274	945287	711439	1.02967e+06		783929	324158	1.01882e+06	322369	1.29964
gi|225690614|ref|NP_579926.2|	3	110.4	0.116594	cytosolic acyl coenzyme A thioester hydrolase isoform 2 [Mus musculus]	416518	209047	299389	210844	375715	267768	513306	397716	723352	356370	646784	262681	392914	325185	424762		327512	113115	441220	159863	1.34719
gi|227499980|ref|NP_598652.3|	2	177.8	0.116605	choline transporter-like protein 1 isoform A [Mus musculus]	224379	90671.5	120803	91822.2	177019	116034	316134	270373	544682	182789	289351	136983	139251	135823	325880		162409	83362	253141	139935	1.55867
gi|31791059|ref|NP_033785.1|	2	108.22	0.11678	CD166 antigen precursor [Mus musculus]	1.32495e+06	621138	618027	668850	856613	517260	1.11645e+06	1.09357e+06	2.82122e+06	1.59003e+06	1.97957e+06	539074	773141	798276	1.02079e+06		817613	299721	1.32696e+06	763741	1.62297
gi|6754614|ref|NP_034888.1|	5	268.05	0.117521	myelin-associated glycoprotein [Mus musculus]	2.7604e+06	1.4016e+06	1.75746e+06	1.53541e+06	2.45349e+06	1.89514e+06	3.40751e+06	2.86202e+06	4.71515e+06	2.37496e+06	2.47725e+06	1.97212e+06	2.47723e+06	2.22247e+06	3.10036e+06		2.173e+06	730200	2.7752e+06	858977	1.27713
gi|6679261|ref|NP_032836.1|	13	618.47	0.117897	pyruvate dehydrogenase E1 component subunit alpha, somatic form, mitochondrial precursor [Mus musculus]	6.52987e+06	3.80516e+06	4.80207e+06	4.35343e+06	5.27437e+06	4.24281e+06	6.82244e+06	6.38571e+06	1.14567e+07	6.8371e+06	9.84276e+06	3.98927e+06	5.13204e+06	5.10405e+06	6.05606e+06		5.11859e+06	1.16167e+06	6.85046e+06	2.54131e+06	1.33835
gi|46195430|ref|NP_659119.2|	2	134.34	0.117921	NADH dehydrogenase [ubiquinone] iron-sulfur protein 8, mitochondrial precursor [Mus musculus]	899560	443071	585076	437073	674271	499721	1.02735e+06	819195	1.54042e+06	816850	904490	569994	631301	647462	959260		652303	231006	861121	307036	1.32012
gi|38142460|ref|NP_080971.2|	4	216.43	0.118622	electron transfer flavoprotein subunit beta [Mus musculus]	803616	344635	427604	297207	546442	332393	583963	617002	991746	684994	535831	371502	524621	545674	639044		476552	180802	613802	179659	1.28801
gi|124244033|ref|NP_115769.1|	10	478.48	0.119061	microtubule-associated protein 1A isoform 1 [Mus musculus]	1.40998e+06	624798	806733	785135	1.12294e+06	760366	1.46914e+06	1.10048e+06	2.55808e+06	1.36777e+06	1.7264e+06	830634	1.11124e+06	928648	1.28655e+06		997014	337874	1.36372e+06	556843	1.36781
gi|31543030|ref|NP_034728.2|	4	151.78	0.119509	voltage-gated potassium channel subunit beta-2 [Mus musculus]	297774	119140	136539	169211	246824	137979	366605	258348	810387	359425	421344	134756	221269	209368	300951		210582	94943.7	339481	210352	1.61211
gi|225735584|ref|NP_001139572.1|	21	1225.78	0.119948	hexokinase-1 isoform HK1 [Mus musculus]	1.20968e+07	6.60819e+06	8.21009e+06	6.82799e+06	9.59625e+06	5.99393e+06	1.39954e+07	1.20274e+07	2.31884e+07	1.23993e+07	1.23714e+07	7.71667e+06	9.84805e+06	8.66103e+06	1.05903e+07		9.04694e+06	3.02717e+06	1.21003e+07	4.80346e+06	1.3375
gi|41054806|ref|NP_032164.2|	2	376.11	0.12002	guanine nucleotide-binding protein G(i) subunit alpha-2 [Mus musculus]	1.5148e+06	695488	714584	689975	992338	698667	1.23724e+06	1.16701e+06	2.01692e+06	1.18412e+06	2.65823e+06	748717	939084	897215	1.18158e+06		934728	329811	1.34911e+06	652579	1.44332
gi|20070420|ref|NP_613067.1|	4	173.66	0.120961	ES1 protein homolog, mitochondrial precursor [Mus musculus]	842827	325337	502149	457767	629053	365097	828799	702494	1.80806e+06	863185	910826	466257	610674	533373	658092		564432	209653	819120	427201	1.45123
gi|6680309|ref|NP_032329.1|	7	241.47	0.121063	10 kDa heat shock protein, mitochondrial [Mus musculus]	2.14942e+06	1.01057e+06	1.32155e+06	991163	1.84972e+06	1.40017e+06	2.51025e+06	1.86058e+06	3.62569e+06	2.11743e+06	1.78455e+06	1.35379e+06	1.87284e+06	1.77085e+06	2.23342e+06		1.60469e+06	581407	2.0774e+06	677743	1.29458
gi|10946578|ref|NP_067253.1|	3	214.59	0.121252	thymosin beta-4 [Mus musculus]	3.52955e+06	1.82369e+06	2.06182e+06	1.80002e+06	3.55271e+06	2.1856e+06	4.03595e+06	3.95661e+06	7.13386e+06	3.79488e+06	4.03772e+06	2.34136e+06	3.30148e+06	2.20439e+06	3.06957e+06		2.71276e+06	952947	3.72998e+06	1.54051e+06	1.37498
gi|55741460|ref|NP_065594.2|	2	144.13	0.121793	protein DJ-1 [Mus musculus]	742173	374076	444266	347766	642448	435132	794894	643125	1.39795e+06	844946	1.04844e+06	389702	575917	546202	647551		540108	183024	761729	325223	1.41033
gi|113204613|ref|NP_034967.2|	17	903.7	0.122943	microtubule-associated protein 6 isoform 1 [Mus musculus]	5.62777e+06	3.01134e+06	3.65641e+06	3.28729e+06	4.64083e+06	2.86481e+06	5.97122e+06	4.50954e+06	9.61739e+06	5.46047e+06	6.88268e+06	3.23841e+06	4.75707e+06	4.10463e+06	5.46529e+06		4.15138e+06	1.27002e+06	5.50443e+06	1.9807e+06	1.32593
gi|254553458|ref|NP_032181.2|	11	517.63	0.123318	glucose-6-phosphate isomerase [Mus musculus]	4.37736e+06	2.31174e+06	2.77209e+06	2.27862e+06	3.40434e+06	2.26456e+06	5.03151e+06	4.37173e+06	7.24938e+06	4.9254e+06	4.94219e+06	2.52809e+06	2.84331e+06	3.14617e+06	4.38013e+06		3.20575e+06	1.11641e+06	4.2983e+06	1.5169e+06	1.34081
gi|241982771|ref|NP_001001983.2|	2	71.38	0.12362	phosphatidylinositol 4-kinase type 3 alpha [Mus musculus]	60320.2	38333.4	47017.8	37788.5	56987.2	25143.9	92165.3	60483	188122	63315.1	78031.9	44605.4	61891.9	49002.5	63512		51108	21743.2	76120.5	46362.7	1.4894
gi|226874869|ref|NP_062282.2|	2	54.41	0.124407	oligodendrocyte-myelin glycoprotein [Mus musculus]	530318	197749	222962	317483	455405	377002	514463	525993	889016	680503	478297	425242	334558	297639	455136		373626	134084	510798	192744	1.36714
gi|6679587|ref|NP_033022.1|	4	306.99	0.124883	ras-related protein Rab-1A [Mus musculus]	737035	350644	514631	439061	889666	454022	1.18845e+06	971112	1.95099e+06	876865	1.30396e+06	577580	621390	544881	777241		653359	301581	953003	474137	1.45862
gi|21313536|ref|NP_084501.1|	5	299.17	0.125274	dihydrolipoyllysine-residue succinyltransferase component of 2-oxoglutarate dehydrogenase complex, mitochondrial [Mus musculus]	2.05613e+06	966720	1.08673e+06	915519	1.20411e+06	819866	1.59273e+06	1.64618e+06	3.70311e+06	2.09241e+06	1.9691e+06	1.0092e+06	1.27996e+06	1.17151e+06	1.26526e+06		1.23454e+06	441881	1.76709e+06	872407	1.43137
gi|16716503|ref|NP_444429.1|	2	141.65	0.125404	cell adhesion molecule 3 precursor [Mus musculus]	881079	497985	579778	491678	674723	524552	991082	822372	2.08791e+06	1.25373e+06	942019	501769	613330	655630	912274		662982	199168	973630	507278	1.46856
gi|114326546|ref|NP_075907.2|	7	545.92	0.126738	phosphoglycerate mutase 1 [Mus musculus]	6.42923e+06	3.1706e+06	3.8782e+06	3.14893e+06	4.96029e+06	3.31781e+06	6.32585e+06	5.62293e+06	1.10234e+07	6.48422e+06	7.3704e+06	3.75054e+06	4.52816e+06	3.90678e+06	5.5371e+06		4.46156e+06	1.45109e+06	6.02794e+06	2.3696e+06	1.35108
gi|34328471|ref|NP_062364.3|	5	215.33	0.128508	ras-related protein Ral-A precursor [Mus musculus]	484288	310860	404936	418587	572569	372837	752673	647708	1.08341e+06	539180	482754	362326	638535	521980	660778		473821	148419	617084	213417	1.30236
gi|15147224|ref|NP_081600.1|	3	121.7	0.129955	sideroflexin-1 [Mus musculus]	374740	129331	143103	146664	237585	121195	263070	312063	515111	231313	241671	164021	221621	200584	292062		202241	94141.7	272306	108879	1.34644
gi|31543918|ref|NP_076074.2|	2	54.63	0.130297	ubiquitin-conjugating enzyme E2 variant 2 isoform 1 [Mus musculus]	184652	74653.4	109576	92961.8	178741	98401	179467	167974	309611	167295	131774	111920	158439	143804	176400		131207	47697	170902	59989.9	1.30253
gi|171543883|ref|NP_035047.2|	3	103.99	0.131348	nidogen-1 precursor [Mus musculus]	333976	154842	140339	179881	215530	163505	190220	109408	246957	159106	153089	85295.7	163606	170725	140715		196899	65261.5	153613	47695.3	0.78016
gi|31981562|ref|NP_035229.2|	26	1428.64	0.13156	pyruvate kinase isozymes M1/M2 [Mus musculus]	1.99108e+07	1.03403e+07	1.16122e+07	1.0038e+07	1.56157e+07	9.69439e+06	2.12055e+07	1.90616e+07	3.83915e+07	1.98821e+07	2.96263e+07	1.08124e+07	1.3846e+07	1.28542e+07	1.63882e+07		1.40596e+07	4.87806e+06	2.01078e+07	9.39684e+06	1.43019
gi|42490751|ref|NP_067617.2|	6	325.54	0.132013	agrin [Mus musculus]	1.23693e+06	451203	536662	583078	588793	565976	578474	308187	759384	734884	199596	310421	432403	554990	541714		648731	263705	480197	204108	0.74021
gi|6679345|ref|NP_032881.1|	4	199.26	0.132458	protein kinase C beta type [Mus musculus]	190228	110756	104864	98392.9	183770	99238.2	201723	188188	440858	261174	153662	121977	111002	168076	195777		141282	47817.9	205089	106153	1.45163
gi|40018610|ref|NP_796188.2|	2	99.57	0.132573	U5 small nuclear ribonucleoprotein 200 kDa helicase [Mus musculus]	354558	134333	173668	120982	148206	108746	197776	262607	472053	248237	448697	132124	155443	165789	205702		176896	84079.3	261332	130828	1.47732
gi|225579033|ref|NP_766599.2|	5	269.52	0.133498	isocitrate dehydrogenase [NADP], mitochondrial precursor [Mus musculus]	723185	292765	371428	347179	515537	331474	580579	552825	973053	574025	642826	305918	591054	489584	577700		451735	158888	588373	185963	1.30247
gi|6679439|ref|NP_032933.1|	11	695.22	0.133764	peptidyl-prolyl cis-trans isomerase A [Mus musculus]	1.7482e+07	7.89941e+06	9.10433e+06	8.62565e+06	1.39903e+07	8.55828e+06	1.62347e+07	1.5898e+07	3.52272e+07	1.73918e+07	2.07245e+07	9.07292e+06	1.1695e+07	1.02753e+07	1.43414e+07		1.16992e+07	4.07726e+06	1.68283e+07	8.37093e+06	1.43841
gi|51491845|ref|NP_001003908.1|	59	3931.18	0.133936	clathrin heavy chain 1 [Mus musculus]	5.33717e+07	2.81497e+07	3.43183e+07	3.05391e+07	4.52814e+07	3.09924e+07	6.06379e+07	4.80231e+07	1.02341e+08	5.2912e+07	6.66885e+07	3.1621e+07	4.17808e+07	3.95394e+07	5.22756e+07		4.04701e+07	1.27438e+07	5.43977e+07	2.20252e+07	1.34415
gi|6754084|ref|NP_034488.1|	4	268.88	0.13438	glutathione S-transferase Mu 1 [Mus musculus]	1.60544e+06	643868	640775	642232	980744	704764	1.12248e+06	1.10771e+06	2.43042e+06	1.12757e+06	1.48073e+06	778186	991022	865877	1.00449e+06		905757	363042	1.22325e+06	530989	1.35053
gi|238637277|ref|NP_001154885.1|	12	655.62	0.134856	4F2 cell-surface antigen heavy chain isoform a [Mus musculus]	4.92757e+06	2.30692e+06	2.65848e+06	2.58353e+06	3.86482e+06	2.64047e+06	4.99139e+06	4.07287e+06	8.20229e+06	4.70612e+06	4.31189e+06	3.00663e+06	3.53082e+06	3.33794e+06	4.35807e+06		3.42474e+06	1.15945e+06	4.44083e+06	1.62477e+06	1.29669
gi|33859811|ref|NP_849209.1|	6	333.53	0.135022	trifunctional enzyme subunit alpha, mitochondrial precursor [Mus musculus]	1.19458e+06	606371	743574	505289	945449	606904	1.17848e+06	1.04513e+06	1.76801e+06	1.21003e+06	750400	669620	943041	1.01222e+06	1.10509e+06		825807	282918	1.06294e+06	335981	1.28716
gi|148747558|ref|NP_035693.3|	5	274.79	0.135836	peroxiredoxin-2 [Mus musculus]	3.22836e+06	1.54886e+06	1.76024e+06	1.61983e+06	2.45069e+06	2.05373e+06	3.12707e+06	2.44476e+06	4.46178e+06	2.84915e+06	3.4679e+06	1.91079e+06	2.44155e+06	2.36207e+06	2.6062e+06		2.25554e+06	699236	2.81803e+06	800190	1.24938
gi|31543976|ref|NP_061359.2|	11	988.83	0.136224	14-3-3 protein gamma [Mus musculus]	9.17165e+06	4.59215e+06	5.79286e+06	4.59213e+06	8.30538e+06	5.83775e+06	1.07721e+07	9.43808e+06	1.81089e+07	1.06103e+07	8.29026e+06	6.21142e+06	6.76384e+06	6.7662e+06	8.6475e+06		7.00914e+06	2.41701e+06	9.35456e+06	3.83863e+06	1.33462
gi|7710012|ref|NP_057878.1|	3	119.14	0.136333	mu-crystallin homolog [Mus musculus]	189096	93278.7	147664	123758	161458	103088	253069	245170	304613	211381	186360	147274	148953	156775	149129		153059	55271.6	193707	57102.7	1.26557
gi|229892316|ref|NP_663493.2|	17	810.4	0.136828	NADH-ubiquinone oxidoreductase 75 kDa subunit, mitochondrial precursor [Mus musculus]	4.66046e+06	2.55675e+06	3.15319e+06	2.31681e+06	3.46271e+06	2.71376e+06	4.81136e+06	4.16361e+06	8.07044e+06	5.21359e+06	4.65395e+06	2.67097e+06	3.33279e+06	3.38113e+06	4.11529e+06		3.38215e+06	999883	4.45022e+06	1.66827e+06	1.3158
gi|9790125|ref|NP_062728.1|	5	258.06	0.137037	transgelin-3 [Mus musculus]	1.02245e+06	547229	712477	613130	827573	644046	1.49037e+06	1.02065e+06	2.07819e+06	1.1635e+06	1.57244e+06	608738	703256	955028	1.13672e+06		836754	328684	1.15482e+06	476214	1.38011
gi|37202121|ref|NP_766549.2|	16	925.29	0.137657	4-aminobutyrate aminotransferase, mitochondrial isoform 1 precursor [Mus musculus]	8.73028e+06	4.18376e+06	4.6027e+06	3.92247e+06	6.58499e+06	4.26627e+06	7.9008e+06	7.2137e+06	1.33362e+07	6.98248e+06	1.03449e+07	4.67935e+06	5.36291e+06	5.72453e+06	7.42215e+06		5.74161e+06	1.97971e+06	7.63328e+06	2.87958e+06	1.32947
gi|6680748|ref|NP_031531.1|	32	1952.02	0.138471	ATP synthase subunit alpha, mitochondrial precursor [Mus musculus]	6.03938e+07	3.08376e+07	3.7728e+07	3.35909e+07	5.01295e+07	3.21121e+07	6.59688e+07	5.57897e+07	1.0506e+08	5.65067e+07	5.72041e+07	3.6291e+07	4.822e+07	4.40043e+07	5.56941e+07		4.43944e+07	1.44345e+07	5.73463e+07	2.06576e+07	1.29175
gi|19527168|ref|NP_598709.1|	4	98.49	0.139769	PC4 and SFRS1-interacting protein [Mus musculus]	1.23529e+06	424385	514640	738949	559494	408751	667857	242869	662928	593306	594463	340228	504090	420359	443665		649910	284726	475239	141647	0.731238
gi|8394027|ref|NP_058587.1|	10	557.01	0.140229	serine/threonine-protein phosphatase 2A 65 kDa regulatory subunit A alpha isoform [Mus musculus]	3.64042e+06	1.69482e+06	2.00901e+06	1.56711e+06	2.536e+06	1.64699e+06	3.21596e+06	2.91703e+06	5.98297e+06	3.43937e+06	4.47983e+06	1.87913e+06	2.2238e+06	2.14811e+06	2.66291e+06		2.33004e+06	826596	3.21664e+06	1.39441e+06	1.38051
gi|121949760|ref|NP_035735.2|	2	76.87	0.142307	lamina-associated polypeptide 2 isoform alpha [Mus musculus]	837513	291952	411844	296698	324610	318793	392528	229085	478982	422681	218007	148795	247182	300110	360482		410563	193846	300666	112214	0.732326
gi|225543319|ref|NP_033529.3|	9	446.77	0.1442	transitional endoplasmic reticulum ATPase [Mus musculus]	2.0154e+06	976839	1.10625e+06	1.38726e+06	1.64122e+06	1.11057e+06	1.87367e+06	1.78691e+06	3.64978e+06	1.77796e+06	1.98492e+06	1.19289e+06	1.71643e+06	1.32056e+06	1.71597e+06		1.44446e+06	407578	1.89318e+06	755888	1.31065
gi|224967068|ref|NP_062651.2|	2	86.42	0.144675	1-phosphatidylinositol-4,5-bisphosphate phosphodiesterase beta-1 isoform 2 [Mus musculus]	408834	263437	351230	306340	321396	165095	337032	431415	1.13446e+06	501967	621044	241705	288165	270937	334352		307623	76885.5	478005	295084	1.55386
gi|30519971|ref|NP_848743.1|	2	77.26	0.145133	atlastin-1 [Mus musculus]	68304.1	32533.8	47312.8	42454.1	58856.9	36415.2	84451.2	60942	255317	141714	87879.3	42719.5	50116.1	40725.3	68560.4		52904	18686.5	93496.7	73162.1	1.76729
gi|22095003|ref|NP_083433.1|	2	56.1	0.14572	splicing factor 3A subunit 3 [Mus musculus]	143294	32140.4	55795.4	42872.6	45172	83914.4	50226.8	43051.3	89883.6	49220.6	24258.4	35745.6	31942.1	42091.6	31849.2		64773.7	38194.5	43505.3	20305	0.671651
gi|126723336|ref|NP_031557.2|	7	307.47	0.145944	prohibitin-2 [Mus musculus]	1.23182e+06	605543	813936	690829	1.01474e+06	638332	1.39132e+06	1.1726e+06	2.19239e+06	1.08453e+06	1.3177e+06	730518	985005	933790	1.06148e+06		912359	308202	1.18475e+06	442010	1.29856
gi|134288917|ref|NP_084514.2|	18	685.54	0.147954	cytoplasmic dynein 1 heavy chain 1 [Mus musculus]	2.11353e+06	1.23094e+06	1.47176e+06	1.16951e+06	1.84829e+06	1.01353e+06	2.48861e+06	2.09073e+06	3.80178e+06	1.92305e+06	2.45833e+06	1.29228e+06	1.83269e+06	1.55916e+06	1.86482e+06		1.61945e+06	546847	2.10286e+06	767878	1.2985
gi|115511052|ref|NP_034994.2|	16	639.6	0.148018	myosin-Va [Mus musculus]	1.30455e+06	570147	698377	697843	967186	584674	1.41922e+06	1.10571e+06	2.54413e+06	1.13718e+06	1.24138e+06	719690	920011	859232	1.17646e+06		891714	348099	1.21298e+06	566399	1.36027
gi|7304989|ref|NP_038530.1|	3	83.44	0.148084	C-terminal-binding protein 1 isoform 3 [Mus musculus]	324449	133429	188863	139639	236965	172078	265343	216524	455019	278166	375358	143293	231610	225530	286704		208681	70207.9	276525	98345.8	1.32511
gi|254675251|ref|NP_958792.2|	21	674.86	0.149161	plectin isoform 1d [Mus musculus]	2.90107e+06	1.31234e+06	1.67678e+06	1.51559e+06	2.27424e+06	1.57758e+06	3.0484e+06	2.30774e+06	4.76215e+06	2.62376e+06	2.9513e+06	1.53588e+06	2.29281e+06	2.06489e+06	2.68577e+06		2.04371e+06	702774	2.65304e+06	954853	1.29815
gi|6680832|ref|NP_031615.1|	13	928.18	0.149231	calmodulin [Mus musculus]	2.71163e+07	1.41201e+07	1.75047e+07	1.55323e+07	2.97876e+07	1.50036e+07	3.23609e+07	2.83506e+07	5.65017e+07	2.90302e+07	3.07699e+07	1.93642e+07	2.28496e+07	1.74384e+07	2.70399e+07		2.16322e+07	7.81351e+06	2.89181e+07	1.21187e+07	1.33681
gi|38371755|ref|NP_081269.1|	5	137.13	0.14979	N(G),N(G)-dimethylarginine dimethylaminohydrolase 1 [Mus musculus]	973704	536140	583476	602146	924556	568550	998089	776293	1.83673e+06	1.09858e+06	911025	583501	892016	725061	936319		740952	212030	969941	382726	1.30905
gi|12025532|ref|NP_058616.1|	21	1300.39	0.150183	V-type proton ATPase 116 kDa subunit a isoform 1 [Mus musculus]	1.19343e+07	6.9416e+06	7.82981e+06	7.00488e+06	1.03596e+07	6.93479e+06	1.35331e+07	1.07296e+07	2.15274e+07	1.17576e+07	1.46015e+07	7.21836e+06	9.87508e+06	8.59635e+06	1.1632e+07		9.21972e+06	2.72401e+06	1.19922e+07	4.44509e+06	1.30072
gi|22094075|ref|NP_031477.1|	6	922.32	0.150869	ADP/ATP translocase 2 [Mus musculus]	6.13151e+06	3.18354e+06	3.82836e+06	3.63424e+06	5.25067e+06	3.35885e+06	6.73505e+06	6.12581e+06	1.14223e+07	6.17984e+06	4.11376e+06	3.95612e+06	5.328e+06	4.66514e+06	6.19198e+06		4.58889e+06	1.43767e+06	5.99786e+06	2.3741e+06	1.30704
gi|33859488|ref|NP_033476.1|	7	2520.62	0.150899	tubulin beta-2A chain [Mus musculus]	1.74993e+07	9.39341e+06	9.9265e+06	9.76838e+06	1.42909e+07	9.57629e+06	1.73626e+07	1.54319e+07	3.33647e+07	2.04124e+07	1.82733e+07	9.97326e+06	1.24763e+07	1.16594e+07	1.42183e+07		1.25454e+07	3.74422e+06	1.69762e+07	7.46059e+06	1.35319
gi|39930477|ref|NP_149156.1|	3	234.76	0.150957	septin-8 [Mus musculus]	280851	129817	170463	126257	215949	197725	252344	380600	543086	269698	2.91274e+06	147269	104736	307190	262583		196201	58696	615988	937857	3.13958
gi|20149726|ref|NP_619592.1|	2	113.01	0.151499	phosphatidate cytidylyltransferase 2 [Mus musculus]	609553	282606	401681	261153	298232	294174	404045	421220	812758	537684	651224	293436	291144	418842	425481		364492	122285	481473	178884	1.32094
gi|19526818|ref|NP_598429.1|	12	535.04	0.152771	phosphate carrier protein, mitochondrial precursor [Mus musculus]	1.53588e+07	7.874e+06	9.49672e+06	7.26573e+06	1.1396e+07	8.15344e+06	1.60904e+07	1.32942e+07	2.65431e+07	1.37527e+07	1.33266e+07	8.63017e+06	1.27081e+07	1.06046e+07	1.29265e+07		1.0805e+07	3.62585e+06	1.39732e+07	5.3655e+06	1.29322
gi|113680352|ref|NP_031646.2|	2	96.01	0.153877	carbonyl reductase [NADPH] 1 [Mus musculus]	327064	119237	146749	127274	199176	129398	283836	234065	443253	244624	252157	172933	230932	166420	206489		190391	83825.4	243859	86614.5	1.28084
gi|28916677|ref|NP_803126.1|	12	1089.51	0.156045	calcium/calmodulin-dependent protein kinase type II subunit alpha isoform 2 [Mus musculus]	1.45859e+07	9.9663e+06	1.36157e+07	8.26035e+06	1.45838e+07	8.65209e+06	2.24047e+07	1.52521e+07	3.5083e+07	1.82679e+07	2.77005e+07	9.66846e+06	1.41338e+07	1.28721e+07	1.39505e+07		1.31527e+07	4.90339e+06	1.8366e+07	8.61506e+06	1.39637
gi|54607098|ref|NP_075770.1|	13	613.35	0.156244	succinate dehydrogenase [ubiquinone] flavoprotein subunit, mitochondrial precursor [Mus musculus]	5.84676e+06	2.56265e+06	2.73776e+06	2.41479e+06	3.42001e+06	2.4998e+06	4.01694e+06	4.09042e+06	6.89234e+06	5.32662e+06	7.52678e+06	2.59353e+06	3.08205e+06	3.16499e+06	3.63047e+06		3.35696e+06	1.24334e+06	4.5384e+06	1.84807e+06	1.35194
gi|19526814|ref|NP_598427.1|	12	492.36	0.15676	NADH dehydrogenase [ubiquinone] flavoprotein 1, mitochondrial precursor [Mus musculus]	4.01998e+06	1.96632e+06	2.14954e+06	1.85227e+06	2.53751e+06	1.69618e+06	3.13721e+06	3.18952e+06	6.36859e+06	3.70747e+06	4.10012e+06	1.92165e+06	2.40397e+06	2.41647e+06	2.59051e+06		2.47986e+06	835492	3.33729e+06	1.42479e+06	1.34576
gi|34328286|ref|NP_075863.2|	6	250.08	0.158333	succinate dehydrogenase [ubiquinone] iron-sulfur subunit, mitochondrial precursor [Mus musculus]	1.75571e+06	786594	966466	842403	1.35861e+06	875940	1.6196e+06	1.37564e+06	2.99189e+06	1.46052e+06	3.15192e+06	868383	1.15077e+06	1.07953e+06	1.49225e+06		1.17219e+06	400616	1.69636e+06	875124	1.44717
gi|18700024|ref|NP_570954.1|	8	543.85	0.159235	isocitrate dehydrogenase 3, beta subunit [Mus musculus]	2.98127e+06	1.61984e+06	1.61724e+06	1.40195e+06	1.91231e+06	1.0832e+06	2.72392e+06	2.43996e+06	5.60948e+06	3.3111e+06	4.68396e+06	1.15854e+06	1.76123e+06	1.79068e+06	2.42886e+06		1.90568e+06	697802	2.89798e+06	1.54395e+06	1.52071
gi|165972305|ref|NP_033321.2|	33	1656.53	0.159435	syntaxin-binding protein 1 isoform b [Mus musculus]	4.19192e+07	2.31606e+07	2.58638e+07	2.34638e+07	3.60112e+07	2.08983e+07	4.62123e+07	3.96142e+07	8.34435e+07	3.86303e+07	6.29376e+07	2.43119e+07	3.11424e+07	2.7091e+07	3.74243e+07		3.10756e+07	1.01849e+07	4.30744e+07	2.01343e+07	1.38612
gi|18079339|ref|NP_542364.1|	25	1357.56	0.159604	aconitate hydratase, mitochondrial precursor [Mus musculus]	1.98861e+07	1.07206e+07	1.2323e+07	1.07109e+07	1.5552e+07	1.13566e+07	2.09183e+07	1.8518e+07	3.19535e+07	1.9248e+07	1.82488e+07	1.06362e+07	1.51628e+07	1.49644e+07	1.84829e+07		1.44954e+07	4.36985e+06	1.84018e+07	6.17623e+06	1.2695
gi|226958549|ref|NP_071707.2|	11	620.23	0.159663	tenascin-R precursor [Mus musculus]	2.13491e+06	1.1e+06	1.3276e+06	1.14945e+06	1.83098e+06	1.30742e+06	2.37387e+06	2.07802e+06	4.00501e+06	2.09871e+06	2.34881e+06	1.14446e+06	1.63489e+06	1.52021e+06	2.22063e+06		1.60346e+06	508441	2.13134e+06	858877	1.32921
gi|69885032|ref|NP_001020422.1|	2	1155.94	0.159829	myelin basic protein isoform 1 [Mus musculus]	320997	176524	177105	179749	289782	224366	358588	310043	528972	233325	2.88468e+06	216219	309723	222154	360671		246730	75987.3	633224	915432	2.56646
gi|6755965|ref|NP_035825.1|	3	158.78	0.160138	voltage-dependent anion-selective channel protein 2 [Mus musculus]	894175	427198	602703	569797	702960	460088	953484	899004	1.36838e+06	718554	668836	614836	818031	619748	798745		658629	203463	813266	245643	1.23479
gi|31981086|ref|NP_080270.2|	2	75.59	0.160179	EF-hand domain-containing protein D2 [Mus musculus]	228728	119072	150934	118976	206136	166657	249522	195438	307231	231618	259787	137533	196838	182116	212559		177146	52110.1	215390	51531.3	1.21589
gi|15011853|ref|NP_058081.2|	5	433.54	0.161844	syntaxin-1A [Mus musculus]	2.68473e+06	1.43893e+06	1.73081e+06	1.39184e+06	2.37775e+06	1.51208e+06	2.71898e+06	2.40395e+06	5.04576e+06	2.52423e+06	4.22831e+06	1.54955e+06	1.85143e+06	1.87313e+06	2.31348e+06		1.9793e+06	594512	2.72373e+06	1.24379e+06	1.3761
gi|7242138|ref|NP_038201.1|	4	253.3	0.165081	sodium/potassium-transporting ATPase subunit beta-2 [Mus musculus]	7.71193e+06	3.5522e+06	4.3056e+06	4.32695e+06	5.77322e+06	3.5965e+06	7.95499e+06	6.27067e+06	1.28042e+07	7.48071e+06	8.77669e+06	4.16621e+06	5.20958e+06	4.78317e+06	6.60419e+06		5.31734e+06	1.86997e+06	7.01193e+06	2.77525e+06	1.31869
gi|85861164|ref|NP_035086.2|	7	413.13	0.166233	2-oxoglutarate dehydrogenase, mitochondrial precursor [Mus musculus]	1.30727e+06	673114	788219	763146	1.00451e+06	693648	1.26344e+06	1.20888e+06	2.2013e+06	1.27536e+06	1.13981e+06	633771	940042	1.02659e+06	1.21307e+06		927622	267340	1.20485e+06	452015	1.29886
gi|267844804|ref|NP_079627.3|	2	73.06	0.166488	coiled-coil-helix-coiled-coil-helix domain-containing protein 6 isoform 1 [Mus musculus]	230424	107866	137725	121236	146269	114566	187256	155555	230301	196371	335766	110637	186430	150328	163942		149335	44489.2	191166	68298	1.28012
gi|31543349|ref|NP_032766.2|	24	1151.95	0.167797	vesicle-fusing ATPase [Mus musculus]	1.16473e+07	6.18804e+06	7.66191e+06	7.08448e+06	1.09266e+07	6.68577e+06	1.38523e+07	1.12701e+07	2.15887e+07	1.10018e+07	1.39288e+07	6.97964e+06	9.84473e+06	8.51941e+06	1.14931e+07		9.14948e+06	2.96734e+06	1.18283e+07	4.45899e+06	1.29278
gi|6753074|ref|NP_033809.1|	15	666.95	0.168057	AP-2 complex subunit mu [Mus musculus]	7.38195e+06	4.84413e+06	5.10914e+06	4.27675e+06	5.80445e+06	3.85116e+06	8.2829e+06	6.98522e+06	1.49853e+07	7.19615e+06	7.75753e+06	4.53441e+06	5.4883e+06	5.31435e+06	7.35292e+06		5.65007e+06	1.63398e+06	7.45177e+06	3.25301e+06	1.31888
gi|22267442|ref|NP_080175.1|	15	880.75	0.168328	cytochrome b-c1 complex subunit 2, mitochondrial precursor [Mus musculus]	1.15559e+07	5.75348e+06	7.10231e+06	6.19508e+06	9.4539e+06	6.82851e+06	1.21881e+07	1.07317e+07	1.93088e+07	1.12028e+07	9.01059e+06	7.01546e+06	8.9941e+06	8.5479e+06	1.0156e+07		8.43962e+06	2.6277e+06	1.06209e+07	3.75278e+06	1.25846
gi|112293264|ref|NP_031978.2|	12	568.57	0.168421	protein disulfide-isomerase A3 precursor [Mus musculus]	3.61338e+06	1.6137e+06	1.96059e+06	1.65839e+06	2.47739e+06	1.9746e+06	3.011e+06	2.74864e+06	5.4231e+06	3.11626e+06	2.30355e+06	1.91265e+06	2.54559e+06	2.40976e+06	3.21038e+06		2.32987e+06	748270	2.95874e+06	1.08239e+06	1.26992
gi|150456419|ref|NP_031868.2|	14	738.92	0.169453	ATP-dependent RNA helicase A [Mus musculus]	5.43933e+06	1.82872e+06	2.53022e+06	2.2847e+06	2.00164e+06	1.67741e+06	1.92162e+06	1.59149e+06	3.11318e+06	2.47757e+06	2.67831e+06	1.03388e+06	1.23465e+06	1.28182e+06	1.39463e+06		2.52623e+06	1.31607e+06	1.85069e+06	785337	0.732589
gi|110626109|ref|NP_031573.2|	3	135.44	0.171115	tyrosine-protein phosphatase non-receptor type substrate 1 isoform 1 [Mus musculus]	1.07735e+06	575666	610597	943266	1.03809e+06	634996	1.21998e+06	1.15738e+06	2.34117e+06	1.16146e+06	903390	751172	931939	812747	1.10735e+06		871422	260845	1.14583e+06	507362	1.31489
gi|145301549|ref|NP_001077424.1|	11	998.32	0.171912	hemoglobin alpha, adult chain 2 [Mus musculus]	1.01147e+08	4.7427e+07	4.87042e+07	5.10821e+07	1.61614e+08	1.04132e+08	7.21801e+07	1.18443e+08	5.48815e+07	6.96003e+07	7.51464e+08	1.6001e+08	7.58659e+07	1.47901e+08	1.03301e+08		8.37552e+07	4.18916e+07	1.85183e+08	2.31808e+08	2.21101
gi|226958349|ref|NP_033441.2|	7	468.88	0.171918	triosephosphate isomerase [Mus musculus]	6.79628e+06	3.4826e+06	4.23301e+06	3.91496e+06	5.97673e+06	3.4336e+06	6.58935e+06	6.07866e+06	1.16356e+07	6.53083e+06	5.68776e+06	4.20342e+06	5.65621e+06	4.31194e+06	5.8674e+06		4.91808e+06	1.48219e+06	6.24648e+06	2.32602e+06	1.27011
gi|161168987|ref|NP_001104485.1|	15	1244.13	0.172324	synapsin-2 isoform IIa [Mus musculus]	1.89463e+07	9.64507e+06	1.15455e+07	9.43097e+06	1.46986e+07	9.51448e+06	1.96662e+07	1.68116e+07	3.47627e+07	1.90884e+07	1.86731e+07	1.0219e+07	1.35322e+07	1.22876e+07	1.58393e+07		1.33496e+07	4.4737e+06	1.76517e+07	7.56753e+06	1.32227
gi|6679066|ref|NP_032724.1|	3	97.01	0.175092	protein NipSnap homolog 1 [Mus musculus]	592747	286086	347165	261548	409098	271352	609296	595293	1.16564e+06	481125	421069	304860	377305	401454	599916		396756	148578	543333	271648	1.36944
gi|23956222|ref|NP_076224.1|	9	411.9	0.176539	actin-related protein 3 [Mus musculus]	3.05268e+06	1.40379e+06	1.15981e+06	1.21393e+06	1.90121e+06	1.1541e+06	2.08687e+06	1.94588e+06	4.41074e+06	3.03713e+06	2.91483e+06	1.40208e+06	1.5771e+06	1.45799e+06	1.85694e+06		1.71034e+06	699161	2.32533e+06	1.05092e+06	1.35957
gi|13385392|ref|NP_080174.1|	4	322.89	0.177238	alpha-soluble NSF attachment protein [Mus musculus]	527113	230263	328640	297046	473088	303069	594924	475866	1.11393e+06	583847	428300	299458	388167	418122	523746		393449	137291	528929	251554	1.34434
gi|19526794|ref|NP_598416.1|	2	350.8	0.177316	CD81 antigen [Mus musculus]	9.0052e+06	4.22977e+06	4.4232e+06	3.56407e+06	6.78069e+06	4.51416e+06	8.28294e+06	8.05621e+06	1.56345e+07	6.78329e+06	1.02882e+07	4.88875e+06	5.47464e+06	4.91503e+06	6.9789e+06		5.82857e+06	2.17594e+06	7.87744e+06	3.61547e+06	1.35152
gi|10181184|ref|NP_065607.1|	2	87.04	0.178264	ATP synthase subunit f, mitochondrial [Mus musculus]	1.32569e+06	605734	745673	602451	844616	507711	983239	1.09557e+06	1.59832e+06	897181	1.5031e+06	619274	844059	753129	872442		802159	281968	1.02288e+06	353169	1.27516
gi|6756039|ref|NP_035869.1|	8	704.9	0.180365	14-3-3 protein theta [Mus musculus]	4.33859e+06	2.13668e+06	2.38963e+06	2.12544e+06	4.36792e+06	2.58917e+06	4.61752e+06	4.57284e+06	8.10482e+06	4.90164e+06	3.018e+06	2.96911e+06	3.07557e+06	3.15638e+06	3.7643e+06		3.22356e+06	1.15333e+06	4.19533e+06	1.74578e+06	1.30146
gi|20149756|ref|NP_619610.1|	3	117.18	0.180922	eukaryotic initiation factor 4A-III [Mus musculus]	594444	187927	272874	278090	298417	274816	274363	235920	384193	276617	299555	194284	187646	184529	179721		311562	129635	242808	72874.1	0.779326
gi|22122825|ref|NP_666355.1|	5	188.28	0.181428	actin-related protein 2 [Mus musculus]	675854	355451	369028	335546	508453	356518	624923	591590	1.24745e+06	582693	554823	364900	487910	394303	657428		460825	142325	610137	276257	1.32401
gi|6754920|ref|NP_035084.1|	2	48.31	0.182752	neural cell adhesion molecule 2 isoform b [Mus musculus]	74978.4	46794.4	49019.5	42861.9	75113.4	52120.5	128341	93405.3	235059	99111.7	58123.4	53708.5	66369.6	64557.5	102046		67032.8	30077.3	96547.7	59133.9	1.4403
gi|6678197|ref|NP_033332.1|	16	790.09	0.183991	synaptotagmin-1 [Mus musculus]	8.98604e+06	5.30407e+06	6.11049e+06	5.06552e+06	7.51067e+06	4.8365e+06	1.02939e+07	8.4007e+06	1.69587e+07	8.97001e+06	1.186e+07	5.21697e+06	6.46454e+06	6.30879e+06	8.26526e+06		6.87246e+06	2.12256e+06	9.05562e+06	3.78678e+06	1.31767
gi|6678768|ref|NP_032564.1|	4	181.11	0.187933	myristoylated alanine-rich C-kinase substrate [Mus musculus]	996626	586218	835170	673003	1.1473e+06	793310	1.49773e+06	1.08269e+06	1.80894e+06	1.09673e+06	1.49529e+06	666650	952598	1.00394e+06	1.15306e+06		932766	312472	1.15749e+06	349343	1.24092
gi|6680690|ref|NP_031478.1|	3	104.53	0.192156	thioredoxin-dependent peroxide reductase, mitochondrial precursor [Mus musculus]	971129	450500	599369	1.03456e+06	923171	637846	1.06116e+06	931344	1.55857e+06	998598	857730	645054	1.00026e+06	853231	997590		811105	243417	980296	262238	1.20859
gi|38490690|ref|NP_941055.1|	2	92.31	0.192741	isoleucyl-tRNA synthetase, mitochondrial precursor [Mus musculus]	244325	124815	102238	91992.4	160442	96856.7	220379	214706	449526	277581	220265	132751	121858	93017.1	207029		148721	61984.8	214592	112966	1.44291
gi|30794164|ref|NP_083146.1|	2	80.07	0.193843	clathrin light chain B [Mus musculus]	850466	527270	677193	512202	857602	682246	1.21244e+06	863870	1.67854e+06	984681	876549	555977	777091	840103	1.00608e+06		759917	241828	947862	326262	1.24732
gi|6671672|ref|NP_031630.1|	4	219.77	0.195623	F-actin-capping protein subunit alpha-2 [Mus musculus]	2.03543e+06	967494	1.10951e+06	983933	1.50611e+06	965328	1.5923e+06	1.50124e+06	3.54331e+06	2.12061e+06	2.22105e+06	1.03403e+06	1.20215e+06	1.10145e+06	1.46994e+06		1.30859e+06	413725	1.77422e+06	840425	1.35583
gi|72004262|ref|NP_001025445.1|	3	146.85	0.195808	NADH dehydrogenase [ubiquinone] iron-sulfur protein 5 [Mus musculus]	219012	107140	143411	116732	177743	130715	203399	225900	450400	234360	127640	141261	129424	161564	251422		156879	43611.2	215246	107225	1.37205
gi|226051567|ref|NP_001139646.1|	2	70.52	0.196662	ran GTPase-activating protein 1 [Mus musculus]	149484	60579.3	66154.6	57007.8	62188.4	77672	85292.5	53668.2	93236.5	94876.5	48727.6	33643.1	59484.7	49931.9	67548.1		79768.3	32341.4	62639.6	21665.5	0.785269
gi|6753262|ref|NP_033928.1|	6	291.6	0.197605	F-actin-capping protein subunit beta isoform b [Mus musculus]	2.25604e+06	1.19157e+06	1.31951e+06	1.21687e+06	1.84525e+06	1.17093e+06	2.02345e+06	2.08124e+06	3.5958e+06	2.11784e+06	1.61577e+06	1.26078e+06	1.57045e+06	1.58822e+06	1.91319e+06		1.5748e+06	454934	1.96791e+06	718580	1.24962
gi|31980806|ref|NP_058063.2|	3	185.2	0.197671	membrane-associated progesterone receptor component 1 [Mus musculus]	963078	505542	627422	567687	808011	643933	921324	827215	1.61371e+06	1.00921e+06	901168	534077	724989	760227	815500		719571	178378	898262	320222	1.24833
gi|158635979|ref|NP_001103610.1|	16	868.79	0.198874	sarcoplasmic/endoplasmic reticulum calcium ATPase 2 isoform a [Mus musculus]	6.00993e+06	2.95249e+06	3.43422e+06	2.78927e+06	3.67605e+06	2.61487e+06	5.10142e+06	4.20867e+06	8.30146e+06	4.87779e+06	5.71476e+06	3.04859e+06	3.68195e+06	3.55053e+06	4.53971e+06		3.79689e+06	1.28264e+06	4.74043e+06	1.66351e+06	1.2485
gi|40254624|ref|NP_032801.2|	2	153.53	0.199798	platelet-activating factor acetylhydrolase IB subunit beta [Mus musculus]	539232	212230	236006	202437	273246	190660	373581	325009	791541	537961	644049	225434	264966	234786	275348		289627	126413	412387	216410	1.42385
gi|22550094|ref|NP_032950.1|	5	334.59	0.200036	cAMP-dependent protein kinase type II-alpha regulatory subunit [Mus musculus]	393047	233571	297946	282244	434988	234936	592249	491015	1.00751e+06	416711	861205	260411	287885	296002	454685		352712	130259	509428	277850	1.44432
gi|6753036|ref|NP_033786.1|	9	412.72	0.201052	aldehyde dehydrogenase, mitochondrial precursor [Mus musculus]	3.55681e+06	1.40403e+06	1.76988e+06	1.44821e+06	2.2172e+06	1.46129e+06	2.08808e+06	2.01661e+06	4.1728e+06	3.06064e+06	4.33888e+06	1.44742e+06	1.80616e+06	2.01014e+06	2.19997e+06		1.99222e+06	761686	2.63158e+06	1.1025e+06	1.32093
gi|31981304|ref|NP_038505.2|	10	528.3	0.203226	V-type proton ATPase subunit d 1 [Mus musculus]	4.81182e+06	2.45165e+06	2.70642e+06	2.42767e+06	3.73289e+06	2.68639e+06	5.54228e+06	4.18366e+06	9.17665e+06	4.8681e+06	4.52092e+06	2.52162e+06	3.4862e+06	3.2935e+06	4.28178e+06		3.47987e+06	1.25724e+06	4.54155e+06	2.01913e+06	1.30509
gi|148747424|ref|NP_031476.3|	12	1327.28	0.203469	ADP/ATP translocase 1 [Mus musculus]	1.61398e+07	8.22457e+06	9.29717e+06	7.85515e+06	1.24595e+07	8.76872e+06	1.85477e+07	1.4077e+07	2.68232e+07	1.67262e+07	1.48186e+07	8.09191e+06	1.146e+07	1.13841e+07	1.49303e+07		1.16132e+07	4.24961e+06	1.47889e+07	5.56302e+06	1.27345
gi|21311845|ref|NP_080922.1|	2	225.53	0.204133	mitochondrial glutamate carrier 1 [Mus musculus]	1.43705e+06	843100	1.14879e+06	1.00843e+06	1.38656e+06	701711	1.77036e+06	1.66457e+06	2.91386e+06	1.47576e+06	2.10379e+06	960692	1.04994e+06	1.00678e+06	1.31821e+06		1.18514e+06	371878	1.5617e+06	668739	1.31773
gi|51092272|ref|NP_808574.2|	3	294.38	0.204209	opioid-binding protein/cell adhesion molecule [Mus musculus]	1.18742e+06	703601	787483	683941	1.11009e+06	601715	1.19448e+06	1.31338e+06	2.94717e+06	1.47234e+06	951842	657977	866639	824138	1.07308e+06		895533	258269	1.26332e+06	730110	1.41069
gi|27370092|ref|NP_766333.1|	5	271.81	0.204362	elongation factor Tu, mitochondrial isoform 1 [Mus musculus]	2.31634e+06	1.02644e+06	1.15074e+06	969876	1.327e+06	1.02715e+06	1.9796e+06	1.67662e+06	3.58932e+06	2.17881e+06	2.16901e+06	944206	1.21018e+06	1.35996e+06	1.7914e+06		1.39959e+06	533330	1.86494e+06	822609	1.33249
gi|55926127|ref|NP_067262.1|	30	1639.82	0.204656	spectrin beta chain, brain 2 [Mus musculus]	3.99476e+06	2.11125e+06	2.31662e+06	2.06249e+06	3.12628e+06	1.89618e+06	3.81564e+06	3.14271e+06	6.95138e+06	3.67733e+06	4.85709e+06	1.82739e+06	2.81306e+06	2.52903e+06	3.58791e+06		2.76046e+06	877812	3.67324e+06	1.59878e+06	1.33066
gi|31982332|ref|NP_032157.2|	13	701.6	0.20842	glutamine synthetase [Mus musculus]	8.79687e+06	5.27857e+06	7.07754e+06	4.94756e+06	9.20959e+06	5.80594e+06	1.25406e+07	8.60086e+06	1.50917e+07	8.02576e+06	1.24597e+07	6.5985e+06	8.13605e+06	6.71233e+06	9.44622e+06		7.66524e+06	2.71781e+06	9.38388e+06	2.95087e+06	1.22421
gi|19526960|ref|NP_598513.1|	4	176.9	0.208865	dynamin-like 120 kDa protein, mitochondrial isoform 2 precursor [Mus musculus]	317426	158978	191936	140022	251106	168026	324593	280316	603136	367556	205437	166496	234067	238153	251229		221727	76362.3	293299	138254	1.3228
gi|6681069|ref|NP_031817.1|	2	75.89	0.210709	cysteine and glycine-rich protein 1 [Mus musculus]	241293	115716	196997	119229	233566	155812	333104	236999	392732	174572	305251	183764	198022	192923	269158		199388	77604.8	244177	75333.6	1.22463
gi|18250284|ref|NP_083849.1|	12	875.7	0.210739	isocitrate dehydrogenase [NAD] subunit alpha, mitochondrial precursor [Mus musculus]	1.19603e+07	5.99662e+06	8.18909e+06	6.01876e+06	9.58787e+06	7.56096e+06	1.36847e+07	1.06614e+07	1.83918e+07	1.16975e+07	1.27067e+07	7.21139e+06	7.52118e+06	9.01972e+06	1.15439e+07		8.99976e+06	2.93519e+06	1.10942e+07	3.5608e+06	1.23272
gi|40254361|ref|NP_035150.3|	4	224.99	0.213434	heat shock 70 kDa protein 4L [Mus musculus]	519742	207971	262131	251525	361242	291217	480672	402587	673447	421975	412708	262770	359444	328229	414178		339214	119893	409417	119848	1.20696
gi|6753498|ref|NP_034071.1|	7	310.7	0.21672	cytochrome c oxidase subunit 4 isoform 1, mitochondrial precursor [Mus musculus]	5.19809e+06	2.91173e+06	3.70642e+06	3.25872e+06	4.65597e+06	3.29286e+06	6.35042e+06	5.23115e+06	9.76722e+06	5.78536e+06	3.06021e+06	3.71244e+06	4.96253e+06	4.38652e+06	5.45422e+06		4.19632e+06	1.25436e+06	5.29496e+06	2.02503e+06	1.26181
gi|23956214|ref|NP_076092.1|	9	512.69	0.216873	splicing factor, proline- and glutamine-rich [Mus musculus]	8.5753e+06	3.08962e+06	3.93239e+06	3.98738e+06	3.4979e+06	3.04253e+06	4.10018e+06	2.85953e+06	5.46265e+06	5.05531e+06	3.1308e+06	2.35108e+06	2.86091e+06	2.61887e+06	2.88722e+06		4.3179e+06	1.9252e+06	3.4033e+06	1.17248e+06	0.788183
gi|31543900|ref|NP_067299.2|	2	54.95	0.217782	protein tweety homolog 1 isoform 2 [Mus musculus]	71113.2	24640.4	59547.3	52107.1	98606.3	68170.1	98949.9	96614.5	285097	102585	29402.3	85535.1	93365.7	70891.7	94079.8		67590.6	26163.9	107196	75578.2	1.58597
gi|6755863|ref|NP_035761.1|	5	312.96	0.221158	endoplasmin [Mus musculus]	3.12341e+06	1.16844e+06	1.60761e+06	1.17955e+06	1.03495e+06	773476	1.58299e+06	909410	1.56234e+06	1.60596e+06	1.65825e+06	652906	786219	730359	945531		1.49578e+06	775731	1.10637e+06	426990	0.739665
gi|31542602|ref|NP_034615.2|	5	230.28	0.222904	ELAV-like protein 1 [Mus musculus]	1.56987e+06	600843	804409	787871	858212	729945	541797	507676	912960	807493	1.49202e+06	339815	403051	644151	250469		841850	340402	669705	403018	0.795516
gi|157951725|ref|NP_033949.2|	3	107.81	0.226808	catenin alpha-2 isoform 2 [Mus musculus]	268980	115638	180569	160465	182888	127590	277747	211425	371769	247230	344158	142937	145991	206608	218688		187697	63687.7	236101	83484.3	1.25788
gi|6678193|ref|NP_033329.1|	3	142.29	0.232285	synaptogyrin-1 isoform 1b [Mus musculus]	1.56848e+06	863119	1.03805e+06	800309	1.36753e+06	918056	1.90039e+06	1.36733e+06	3.00338e+06	1.43644e+06	1.76254e+06	862044	1.23836e+06	1.13867e+06	1.49162e+06		1.20799e+06	414911	1.53755e+06	648682	1.27281
gi|7949005|ref|NP_058035.1|	3	164.98	0.236403	ATP synthase-coupling factor 6, mitochondrial precursor [Mus musculus]	4.70533e+06	2.34117e+06	2.7028e+06	2.071e+06	3.04411e+06	2.47583e+06	3.83168e+06	3.44104e+06	7.46384e+06	4.71581e+06	3.90167e+06	2.04676e+06	2.71618e+06	3.10688e+06	3.72019e+06		3.02456e+06	936104	3.88905e+06	1.65069e+06	1.28582
gi|31542413|ref|NP_035909.2|	2	48.12	0.238668	coronin-1C [Mus musculus]	99199.4	55330.6	67872	61749.1	79133	42239.3	114762	81466.9	164982	68503.1	173116	47926	85383.5	73912.5	97679.5		74326.4	25387.1	99121.2	45527.5	1.33359
gi|71061455|ref|NP_001021118.1|	7	268.79	0.240673	dynamin-1-like protein isoform b [Mus musculus]	299032	148118	201710	158075	289165	188187	394131	314900	502407	314048	219038	196412	263234	230239	280741		239774	90335.1	290127	95978.3	1.21
gi|227500281|ref|NP_663590.3|	7	318.44	0.24406	electron transfer flavoprotein subunit alpha, mitochondrial precursor [Mus musculus]	1.60698e+06	690800	879255	754048	1.06801e+06	733418	1.24068e+06	1.02637e+06	2.18193e+06	1.35619e+06	1.75303e+06	640976	943728	1.02545e+06	1.21823e+06		996171	334818	1.26824e+06	492267	1.27311
gi|158303335|ref|NP_796314.2|	3	142.87	0.246842	synaptopodin isoform A [Mus musculus]	696909	427047	466701	396514	559648	279985	919883	538127	1.49585e+06	800322	623491	367621	573001	487509	735357		535241	214276	702660	348148	1.31279
gi|41281852|ref|NP_778172.1|	5	266.72	0.248465	amphiphysin [Mus musculus]	1.6306e+06	837876	966107	846466	1.24564e+06	799519	1.5922e+06	1.40721e+06	2.75928e+06	1.35454e+06	2.35203e+06	769587	1.12248e+06	927160	1.29904e+06		1.1312e+06	360416	1.49892e+06	695502	1.32507
gi|12963571|ref|NP_075691.1|	5	173.5	0.250633	NADH dehydrogenase [ubiquinone] 1 alpha subcomplex subunit 7 [Mus musculus]	812872	443490	519153	469382	709560	470288	951492	725661	1.52788e+06	877329	566859	472053	685809	584388	858530		625177	200560	787314	330559	1.25935
gi|190684703|ref|NP_036010.2|	2	78.11	0.25073	regulator of G-protein signaling 7 isoform 1 [Mus musculus]	98898	41894.9	63687.7	53481.4	74145.4	46257.5	108283	71963.3	164874	72413.7	280926	51445	65033.7	57125.6	87603.1		69521.2	25763.7	106423	79040.6	1.5308
gi|21312012|ref|NP_080979.1|	3	112.56	0.252849	NADH dehydrogenase [ubiquinone] 1 alpha subcomplex subunit 8 [Mus musculus]	1.67309e+06	870258	1.13882e+06	837229	1.31769e+06	984149	1.75048e+06	1.43777e+06	2.77843e+06	1.60674e+06	958578	957598	1.34981e+06	1.40201e+06	1.62378e+06		1.22453e+06	371293	1.51434e+06	571066	1.23667
gi|61097906|ref|NP_598917.1|	15	1027.51	0.252991	alpha-actinin-1 [Mus musculus]	5.4281e+06	2.37623e+06	2.98491e+06	2.59279e+06	4.43869e+06	2.44936e+06	4.72983e+06	3.93681e+06	8.08013e+06	4.16899e+06	5.74847e+06	2.3157e+06	3.83511e+06	3.39319e+06	4.4624e+06		3.57142e+06	1.26033e+06	4.4926e+06	1.742e+06	1.25793
gi|7305507|ref|NP_038697.1|	7	488.18	0.254002	clathrin coat assembly protein AP180 [Mus musculus]	2.48396e+06	1.383e+06	1.79322e+06	1.5116e+06	2.29927e+06	1.33485e+06	3.458e+06	2.46203e+06	4.86924e+06	2.66696e+06	4.0725e+06	1.35012e+06	1.96501e+06	1.58517e+06	2.50775e+06		2.0377e+06	768548	2.68485e+06	1.21229e+06	1.31759
gi|210147430|ref|NP_001129732.1|	6	327.02	0.255008	electrogenic sodium bicarbonate cotransporter 1 isoform b [Mus musculus]	1.12022e+06	454827	600859	440580	808113	519469	940945	826187	1.87072e+06	946380	1.41588e+06	479284	610651	530505	895373		697859	263352	946873	477452	1.35682
gi|161086984|ref|NP_941015.2|	3	73.21	0.255523	AP-2 complex subunit sigma [Mus musculus]	763286	397206	455782	446992	548538	419029	697898	658521	1.32404e+06	649934	403911	413874	704199	535851	712783		532676	144484	675389	289203	1.26792
gi|239985639|ref|NP_075617.3|	3	175.96	0.255987	paralemmin isoform 1 [Mus musculus]	605174	347608	415923	335306	473376	430934	718374	534997	1.06254e+06	589570	474130	357780	526016	491684	572523		475242	139853	576155	209149	1.21234
gi|45598396|ref|NP_035288.2|	4	350.46	0.257256	cAMP-dependent protein kinase type II-beta regulatory subunit [Mus musculus]	964617	468203	547894	521683	858794	451999	1.15392e+06	773567	2.06196e+06	1.02147e+06	1.4969e+06	490845	627535	594562	757699		709588	280121	978068	540320	1.37836
gi|6754254|ref|NP_034610.1|	7	633.49	0.259557	heat shock protein HSP 90-alpha [Mus musculus]	1.88397e+06	823463	1.01791e+06	810820	1.30503e+06	950508	2.16202e+06	1.34956e+06	2.71244e+06	1.66891e+06	2.24248e+06	922064	1.20031e+06	1.14445e+06	1.4726e+06		1.2791e+06	539934	1.5891e+06	604736	1.24236
gi|31980762|ref|NP_038699.2|	3	232.88	0.26197	superoxide dismutase [Mn], mitochondrial precursor [Mus musculus]	2.67282e+06	1.23884e+06	1.61319e+06	1.16725e+06	1.77456e+06	1.46972e+06	2.34532e+06	2.05396e+06	4.03376e+06	2.36609e+06	2.18764e+06	1.30351e+06	1.61727e+06	1.72325e+06	1.9697e+06		1.75453e+06	563414	2.1569e+06	829842	1.22933
gi|9506971|ref|NP_062283.1|	2	84.37	0.262114	profilin-2 [Mus musculus]	1.17621e+06	610926	756261	558054	919902	642439	1.34572e+06	989815	1.89593e+06	985165	1.25403e+06	666835	872578	729099	1.0026e+06		858501	302981	1.04951e+06	387035	1.22249
gi|7305573|ref|NP_038924.1|	3	102.98	0.263746	mitochondrial import inner membrane translocase subunit Tim9 [Mus musculus]	169574	59305.4	86497.5	83519.5	117478	88228.8	183476	71067.3	248006	155810	182222	88120.1	127601	123020	145392		112583	47001.1	142655	55492.6	1.26711
gi|166235165|ref|NP_033331.2|	4	160.54	0.264419	synaptophysin [Mus musculus]	6.23035e+06	3.1916e+06	4.25212e+06	3.8883e+06	6.4781e+06	3.45456e+06	7.21147e+06	5.71729e+06	1.16687e+07	6.34408e+06	5.85665e+06	3.50147e+06	5.08644e+06	4.90473e+06	5.82598e+06		4.95807e+06	1.63456e+06	6.11316e+06	2.40706e+06	1.23297
gi|6753620|ref|NP_034158.1|	2	138.14	0.267012	ATP-dependent RNA helicase DDX3X [Mus musculus]	334411	102888	116913	115370	103610	64340.8	89395.1	102192	200411	108871	87221.3	55061.9	56924.5	52779.8	99294.5		132418	90847.5	95344.5	48197.3	0.720024
gi|68534949|ref|NP_076361.1|	2	46.96	0.269617	potassium voltage-gated channel subfamily KQT member 5 isoform 2 [Mus musculus]	1.05781e+06	500328	608936	545808	718155	477302	916664	820243	1.49141e+06	711119	1.11699e+06	462948	761636	620818	843551		689286	222121	853590	319139	1.23837
gi|31980744|ref|NP_038823.2|	3	142.56	0.270292	ATP synthase subunit g, mitochondrial [Mus musculus]	2.27334e+06	1.25352e+06	1.56036e+06	1.1646e+06	1.29516e+06	856400	2.08199e+06	1.89705e+06	2.94444e+06	1.92403e+06	2.50987e+06	1.05912e+06	1.31872e+06	1.22498e+06	1.94969e+06		1.49791e+06	511503	1.85349e+06	649083	1.23738
gi|6755560|ref|NP_035533.1|	2	51.78	0.270938	band 3 anion transport protein [Mus musculus]	154459	62723.2	75447.3	80739.3	134313	96111.4	80312	53442.7	58121.5	46837.2	387747	52054	23525.8	54224.4	76688.1		97729.2	33845.6	94080	119554	0.96266
gi|160415211|ref|NP_033830.2|	2	51.22	0.273844	aquaporin-4 [Mus musculus]	1.15478e+06	513193	631015	601190	790403	684002	896199	684369	1.37427e+06	970309	1.10403e+06	463541	929022	842267	905632		752969	217381	909180	270457	1.20746
gi|33598964|ref|NP_780469.1|	2	163.19	0.274088	myosin-10 [Mus musculus]	175128	100512	116466	105587	161575	104685	201761	138333	321856	187735	226500	96933	106943	137587	192832		137959	40884.5	176090	73833.8	1.27639
gi|58037109|ref|NP_080960.1|	4	287.68	0.278105	NADH dehydrogenase [ubiquinone] 1 beta subcomplex subunit 10 [Mus musculus]	2.2839e+06	1.09592e+06	1.22319e+06	1.02331e+06	1.31703e+06	864331	1.78754e+06	1.52218e+06	3.71432e+06	2.5366e+06	2.41025e+06	825873	1.19308e+06	1.12729e+06	1.61864e+06		1.37075e+06	497481	1.86853e+06	957819	1.36315
gi|10946940|ref|NP_067493.1|	6	319.55	0.28132	ras-related protein Rab-2A [Mus musculus]	2.86599e+06	1.44524e+06	1.78653e+06	1.44814e+06	1.94715e+06	1.46717e+06	2.72222e+06	2.20404e+06	4.51776e+06	2.53651e+06	3.00723e+06	1.39715e+06	1.95053e+06	1.6327e+06	2.19648e+06		1.95464e+06	605765	2.4303e+06	981341	1.24335
gi|226437587|ref|NP_034062.3|	2	67.87	0.282663	collagen alpha-2(IV) chain preproprotein [Mus musculus]	65150	30413.8	41861.4	27131.8	17223.2	21618.3	55589.8	22876	65575	42448.5	86476.8	20164.7	47758	44345.9	68307.5		36998.3	17935.6	49744	22764.8	1.34449
gi|166851828|ref|NP_079589.2|	3	202.42	0.282978	ATP synthase subunit delta, mitochondrial precursor [Mus musculus]	4.06272e+06	2.36027e+06	3.24954e+06	2.1303e+06	3.36368e+06	2.8045e+06	4.71334e+06	3.52553e+06	6.16145e+06	3.99102e+06	4.47594e+06	2.17593e+06	3.1878e+06	3.465e+06	3.80779e+06		3.24062e+06	918149	3.84881e+06	1.14958e+06	1.18768
gi|295054266|ref|NP_001171138.1|	93	5628.09	0.28515	spectrin alpha chain, brain isoform 2 [Mus musculus]	4.9193e+07	2.25604e+07	2.98147e+07	2.47242e+07	3.78833e+07	2.60458e+07	4.53297e+07	3.97486e+07	7.54637e+07	4.09294e+07	5.31528e+07	2.28181e+07	3.11761e+07	3.0567e+07	3.99627e+07		3.36501e+07	1.05759e+07	4.17273e+07	1.63436e+07	1.24003
gi|7305619|ref|NP_038728.1|	2	76.49	0.291053	ubiquitin carboxyl-terminal hydrolase 5 [Mus musculus]	150196	61247.6	90506.7	69233.9	132626	88347.7	152137	149911	332304	117385	67328.6	104745	132719	92187.8	141078		106328	38070.7	142207	81429.9	1.33744
gi|118150658|ref|NP_032707.2|	3	151.81	0.293072	protein NDRG1 [Mus musculus]	484019	215895	242923	244099	398701	229223	514909	410569	879103	420018	542513	226135	333213	278884	326668		332824	129560	427138	206746	1.28337
gi|126032329|ref|NP_034236.2|	3	184.27	0.29421	elongation factor 1-alpha 1 [Mus musculus]	2.47944e+06	1.06728e+06	1.05347e+06	1.13839e+06	1.65292e+06	769086	1.63641e+06	1.57754e+06	3.69061e+06	2.24709e+06	2.40108e+06	1.0178e+06	1.09494e+06	1.1898e+06	1.40611e+06		1.39957e+06	574793	1.82812e+06	911450	1.3062
gi|6755588|ref|NP_035558.1|	15	1070.41	0.296854	synaptosomal-associated protein 25 [Mus musculus]	1.59467e+07	8.81551e+06	9.96382e+06	8.80066e+06	1.26245e+07	7.87714e+06	1.67277e+07	1.27312e+07	2.68628e+07	1.49737e+07	1.42945e+07	8.5454e+06	1.15106e+07	1.01944e+07	1.32324e+07		1.15366e+07	3.6133e+06	1.40431e+07	5.59466e+06	1.21727
gi|13994195|ref|NP_114074.1|	2	199.31	0.298584	serine/threonine-protein phosphatase PP1-alpha catalytic subunit [Mus musculus]	438757	142604	172443	157496	273150	203192	286885	282489	636106	330759	251211	163745	248046	215739	272081		239218	104090	300022	144294	1.25418
gi|7305031|ref|NP_038841.1|	9	454.34	0.298694	band 4.1-like protein 3 [Mus musculus]	1.49837e+06	812480	902861	772280	1.23958e+06	808890	1.83175e+06	1.22235e+06	2.65091e+06	1.34435e+06	1.4674e+06	725961	980934	1.26136e+06	1.44288e+06		1.12374e+06	412992	1.38702e+06	567406	1.23428
gi|31982030|ref|NP_598557.3|	4	314.79	0.299654	rho GDP-dissociation inhibitor 1 [Mus musculus]	2.66761e+06	1.32012e+06	1.59136e+06	1.25447e+06	2.01358e+06	1.42376e+06	2.28668e+06	2.24311e+06	4.41574e+06	2.38766e+06	1.46412e+06	1.52671e+06	1.94014e+06	1.5224e+06	2.24687e+06		1.79394e+06	539744	2.21834e+06	961218	1.23658
gi|34610235|ref|NP_918943.1|	2	119.43	0.30212	reticulon-4 isoform A [Mus musculus]	272708	145405	162104	147660	236225	128233	324986	279938	446788	278392	357019	133271	132745	182228	273358		202474	75811.3	260467	109229	1.28642
gi|24496776|ref|NP_722482.1|	4	109.08	0.302368	bcl-2-associated transcription factor 1 isoform 2 [Mus musculus]	814437	274933	457224	371633	424675	554061	485909	373592	625135	557358	390270	253221	393361	297966	320055		483267	170621	401370	127959	0.830534
gi|6678483|ref|NP_033483.1|	9	427.51	0.303627	ubiquitin-like modifier-activating enzyme 1 isoform 1 [Mus musculus]	2.74212e+06	1.50403e+06	1.51164e+06	1.39283e+06	1.70751e+06	1.272e+06	2.18368e+06	1.67791e+06	3.82776e+06	2.34516e+06	6.00388e+06	1.28416e+06	1.52625e+06	1.43806e+06	1.89238e+06		1.75912e+06	523925	2.49945e+06	1.63285e+06	1.42085
gi|31543876|ref|NP_057920.2|	3	186.02	0.309662	tropomodulin-2 [Mus musculus]	970147	552556	543758	379859	494558	324232	656914	564851	1.20904e+06	909964	1.10043e+06	406618	448683	488432	569537		560289	212231	712195	314335	1.27112
gi|227116327|ref|NP_035732.2|	2	94.17	0.310381	talin-1 [Mus musculus]	96744.4	42899.4	55419.9	51872.6	84193.8	32102.4	77027.7	55589.1	72070.5	48719.4	18594.9	29174.4	68947.4	60382	49912.3		62894.3	23539.1	50423.7	18537	0.801722
gi|84794597|ref|NP_077779.2|	3	163.53	0.310406	calcineurin subunit B type 1 [Mus musculus]	1.07539e+06	606283	636614	558382	974063	571487	1.02367e+06	868808	1.97962e+06	1.05666e+06	775833	566624	797301	735795	916522		777985	233665	962147	434996	1.23672
gi|31982044|ref|NP_758494.2|	2	229.27	0.310779	neurotrimin precursor [Mus musculus]	1.35561e+06	680733	749337	606843	800734	585423	947097	842579	1.80819e+06	1.33849e+06	1.53153e+06	566866	666118	701859	887189		817968	267152	1.04285e+06	456863	1.27493
gi|209862992|ref|NP_001129558.1|	2	368.84	0.31091	dihydropyrimidinase-related protein 3 isoform 1 [Mus musculus]	86891.2	44948.5	62578	78730.7	102311	65102	121291	53655.3	95821.9	72160.5	57001.4	55743.2	93024.8	44428.5	65799		80264.5	25837.2	67204.3	18708.2	0.837286
gi|114145505|ref|NP_038587.2|	3	178.35	0.311217	heat shock protein 105 kDa [Mus musculus]	437929	106297	164833	115149	157978	102700	245666	116345	273028	170639	109318	96152.4	70084.9	113375	166119		190079	120039	139383	63622.7	0.733289
gi|9789995|ref|NP_062615.1|	2	59.72	0.311464	stathmin [Mus musculus]	374644	199379	315491	210200	371125	248438	479169	287863	612826	517866	441968	211921	337062	270565	373859		314064	102009	381741	135028	1.21549
gi|56699425|ref|NP_942562.2|	2	88.76	0.312135	neuroligin-2 precursor [Mus musculus]	158914	83364.6	107929	96210.2	155769	107028	233293	137943	339520	148637	192328	78912.3	170513	124512	164630		134644	52201.5	169624	76638.2	1.2598
gi|31088914|ref|NP_852063.1|	2	75.9	0.314602	ankyrin repeat and sterile alpha motif domain-containing protein 1B isoform 2 [Mus musculus]	149492	79317.2	80117.8	85617.5	130934	95579.8	156068	146110	278482	126874	81936	97641.6	116336	101344	153337		111018	33540.1	137757	61811.3	1.24086
gi|34538607|ref|NP_904337.1|	2	96.21	0.315267	NADH dehydrogenase subunit 4 [Mus musculus]	96463.5	55009.1	103411	56500.1	165751	98903.3	150977	262148	249321	127662	32411.4	129256	118613	189495	107708		103859	42346.5	152077	76994.8	1.46426
gi|113680348|ref|NP_032010.2|	4	166.51	0.316732	fascin [Mus musculus]	296501	152911	202848	148411	208190	209845	341225	247811	517320	324257	209389	130456	229755	235557	339042		222847	71477.3	279198	116279	1.25287
gi|117938332|ref|NP_787030.2|	56	3838.26	0.317779	spectrin beta chain, brain 1 isoform 1 [Mus musculus]	2.68176e+07	1.33211e+07	1.51963e+07	1.39113e+07	2.07057e+07	1.48115e+07	2.35991e+07	1.95594e+07	4.1353e+07	2.33903e+07	2.76383e+07	1.29498e+07	1.64987e+07	1.59966e+07	2.21512e+07		1.83375e+07	5.35818e+06	2.24422e+07	8.95135e+06	1.22384
gi|124517689|ref|NP_001074914.1|	15	937.07	0.318012	neural cell adhesion molecule 1 isoform 1 [Mus musculus]	9.06254e+06	4.90339e+06	5.669e+06	4.69031e+06	7.59487e+06	4.95509e+06	1.00261e+07	7.70484e+06	1.5074e+07	8.42325e+06	9.71448e+06	4.8575e+06	5.72611e+06	5.52814e+06	8.56716e+06		6.70018e+06	2.19163e+06	8.19943e+06	3.26028e+06	1.22376
gi|56711244|ref|NP_035018.1|	2	122.09	0.318202	NADH dehydrogenase [ubiquinone] iron-sulfur protein 6, mitochondrial precursor [Mus musculus]	1.15746e+06	562100	745216	598781	828438	629107	1.0309e+06	879375	1.65738e+06	954926	994770	582376	840137	641673	997256		793144	227620	943487	327672	1.18955
gi|115583687|ref|NP_619600.2|	6	188.36	0.318479	pre-mRNA-processing-splicing factor 8 [Mus musculus]	307771	102348	154195	126879	96983.8	137902	183919	116136	201998	141965	56458.2	101392	143243	126940	126843		158571	72235.5	126872	41165.6	0.800094
gi|12963495|ref|NP_075611.1|	4	175.96	0.319392	neuronal membrane glycoprotein M6-b isoform 4 [Mus musculus]	2.95558e+06	1.56032e+06	1.86655e+06	1.54502e+06	2.91723e+06	1.5225e+06	3.21999e+06	2.60652e+06	5.60637e+06	2.59122e+06	3.6015e+06	1.70521e+06	1.97523e+06	1.70218e+06	2.57847e+06		2.22674e+06	766928	2.79584e+06	1.29461e+06	1.25557
gi|112181182|ref|NP_031773.2|	7	310.39	0.31983	cytochrome c oxidase subunit 5A, mitochondrial precursor [Mus musculus]	8.92894e+06	3.65155e+06	4.72186e+06	3.60133e+06	5.23657e+06	3.39273e+06	6.6355e+06	6.12931e+06	1.21945e+07	6.57937e+06	8.63835e+06	3.60187e+06	4.58182e+06	4.22808e+06	5.48373e+06		5.16693e+06	2.01691e+06	6.42963e+06	2.81266e+06	1.24438
gi|45592934|ref|NP_033033.1|	7	345.31	0.320137	ras-related C3 botulinum toxin substrate 1 precursor [Mus musculus]	4.76662e+06	2.41758e+06	2.94201e+06	4.12184e+06	4.13162e+06	2.58556e+06	5.02277e+06	4.10385e+06	7.50993e+06	4.29967e+06	6.16117e+06	2.6763e+06	3.38468e+06	3.16749e+06	4.56173e+06		3.71257e+06	1.05765e+06	4.4831e+06	1.61966e+06	1.20755
gi|226423907|ref|NP_034053.2|	36	2426.16	0.320293	2',3'-cyclic-nucleotide 3'-phosphodiesterase isoform 2 [Mus musculus]	1.23208e+08	6.50412e+07	7.47349e+07	6.29306e+07	1.08543e+08	7.16367e+07	1.4691e+08	1.18606e+08	2.16739e+08	8.62538e+07	1.46553e+08	7.19046e+07	8.54923e+07	7.80034e+07	1.12874e+08		9.32862e+07	3.30041e+07	1.14553e+08	4.82335e+07	1.22798
gi|62000629|ref|NP_084137.1|	2	51.7	0.322041	CB1 cannabinoid receptor-interacting protein 1 [Mus musculus]	352461	165718	191331	189629	268000	199786	283813	254432	451976	280265	425020	136406	217819	240370	315350		235820	67416	290205	105379	1.23062
gi|6678794|ref|NP_032953.1|	2	41.38	0.323973	dual specificity mitogen-activated protein kinase kinase 1 [Mus musculus]	451776	221014	272598	436560	424471	240424	463449	300606	643495	390489	121476	227256	267354	219215	269764		358613	108308	304957	156593	0.850378
gi|251823978|ref|NP_032823.2|	5	181.14	0.32427	pyruvate carboxylase, mitochondrial isoform 2 [Mus musculus]	589301	216513	257167	201229	349240	207993	468217	373922	825470	498685	364721	242159	262822	269079	409307		327094	150722	405771	190256	1.24053
gi|27229101|ref|NP_081740.2|	2	77.67	0.325145	hypothetical protein LOC70564 precursor [Mus musculus]	302588	119200	119348	109889	173293	114751	208054	178286	329783	186506	156019	112321	182369	170633	214188		163875	71400.3	191263	63113.3	1.16713
gi|6680345|ref|NP_032349.1|	3	89.07	0.331238	isocitrate dehydrogenase [NAD] subunit gamma 1, mitochondrial precursor [Mus musculus]	846167	424029	496977	406631	632651	384919	916495	817772	1.23142e+06	660875	1.00497e+06	357267	522155	513619	682002		586838	218270	723760	285472	1.23332
gi|22267448|ref|NP_083251.2|	2	98.06	0.337712	transmembrane protein 33 isoform 1 [Mus musculus]	33131.4	11093.7	19674.4	15461.4	13037.5	17943.2	33515	5275.77	38181.6	22743	13923.6	7294.23	9355.13	18894	19928.8		20550.9	9180.6	16949.5	10645.9	0.824756
gi|7106331|ref|NP_034566.1|	2	634.19	0.338474	histone H2A.x [Mus musculus]	800569	248962	145308	278221	149447	326655	93079.4	100675	127436	264713	108942	246167	113205	239073	309655		291749	239198	188733	84355	0.646904
gi|6678365|ref|NP_033417.1|	5	179	0.340939	GTP-binding nuclear protein Ran [Mus musculus]	2.42301e+06	853782	1.07542e+06	1.15207e+06	1.30251e+06	1.01317e+06	1.46053e+06	1.03368e+06	1.97943e+06	1.43713e+06	857154	826957	818241	912634	1.06015e+06		1.32578e+06	522170	1.11567e+06	403397	0.841519
gi|6755566|ref|NP_036160.1|	3	98.04	0.343177	Na(+)/H(+) exchange regulatory cofactor NHE-RF1 [Mus musculus]	595088	248077	355627	262465	366375	302081	467852	312892	620664	371433	115531	237854	268728	264425	341612		371081	123486	316642	145280	0.853298
gi|31981690|ref|NP_112442.2|	16	1751.94	0.345668	heat shock cognate 71 kDa protein [Mus musculus]	2.18937e+07	9.80128e+06	1.2989e+07	1.11358e+07	1.70797e+07	1.15968e+07	2.46345e+07	1.59699e+07	3.35815e+07	1.71874e+07	2.34303e+07	1.12799e+07	1.52514e+07	1.35388e+07	1.8046e+07		1.55901e+07	5.77088e+06	1.85357e+07	7.04452e+06	1.18894
gi|31980772|ref|NP_038664.2|	3	285.5	0.34592	serine/threonine-protein phosphatase PP1-gamma catalytic subunit [Mus musculus]	287400	150636	185729	200092	262276	170860	307698	234917	498442	292803	217487	153018	244613	215110	281948		223527	61550.5	267292	102901	1.19579
gi|20799907|ref|NP_038577.1|	2	920.37	0.348992	histone H2A type 2-A [Mus musculus]	6.82964e+06	3.08435e+06	2.43906e+06	3.99848e+06	2.68709e+06	2.93213e+06	3.0808e+06	2.28823e+06	6.49017e+06	6.42579e+06	5.46505e+06	2.26854e+06	4.20017e+06	3.78003e+06	4.19195e+06		3.57879e+06	1.51376e+06	4.38874e+06	1.65081e+06	1.22632
gi|11612661|ref|NP_071290.1|	2	94.69	0.351359	FXYD domain-containing ion transport regulator 7 [Mus musculus]	479682	294726	294618	321911	614551	311229	647646	485914	996234	515696	434319	354096	443023	326543	475623		423480	156000	503931	209113	1.18997
gi|9910164|ref|NP_064362.1|	2	108.53	0.354051	serine/threonine-protein kinase DCLK1 isoform 1 [Mus musculus]	198979	76798.2	110711	94292.6	112258	56016.9	140249	98050	230953	116161	347209	75085.1	121493	82459.8	141178		112758	46633.2	151574	92838.8	1.34424
gi|40068507|ref|NP_031791.3|	7	533.17	0.355959	dihydropyrimidinase-related protein 1 isoform 2 [Mus musculus]	2.37149e+06	1.12606e+06	1.20416e+06	1.31999e+06	1.68244e+06	875009	1.69577e+06	1.81272e+06	4.08092e+06	2.32058e+06	2.80544e+06	979829	1.20754e+06	1.07327e+06	1.35252e+06		1.46785e+06	495686	1.9541e+06	1.07217e+06	1.33127
gi|6755963|ref|NP_035824.1|	7	474.67	0.36026	voltage-dependent anion-selective channel protein 1 [Mus musculus]	7.13908e+06	3.29903e+06	4.41484e+06	3.91083e+06	5.64431e+06	3.18378e+06	7.19185e+06	6.02359e+06	9.536e+06	5.15525e+06	6.54183e+06	3.97061e+06	5.02653e+06	4.13465e+06	5.24091e+06		4.9691e+06	1.70826e+06	5.70367e+06	1.77e+06	1.14783
gi|188035915|ref|NP_001120810.1|	2	58.49	0.364046	alpha-aminoadipic semialdehyde dehydrogenase isoform b [Mus musculus]	91114.2	45139.3	47741	41799.3	75256.4	49499.3	87315.9	45156.2	106706	74464.9	6893.81	43321.4	45427.1	38522.7	69140.8		62552.2	21268.4	53704.2	29639.7	0.85855
gi|21313640|ref|NP_082191.1|	12	926.57	0.364348	AP-2 complex subunit beta isoform b [Mus musculus]	5.97035e+06	3.53521e+06	4.06855e+06	3.56258e+06	5.1661e+06	3.16293e+06	6.6587e+06	5.33657e+06	9.99893e+06	5.22468e+06	7.34361e+06	3.01519e+06	4.05866e+06	4.07847e+06	5.32091e+06		4.5892e+06	1.3536e+06	5.54713e+06	2.20482e+06	1.20873
gi|6756037|ref|NP_035868.1|	5	339.28	0.367214	14-3-3 protein eta [Mus musculus]	1.5516e+06	880977	930670	793171	1.49654e+06	942853	1.70209e+06	1.46726e+06	2.87127e+06	1.67305e+06	1.05068e+06	968322	1.02301e+06	1.07929e+06	1.30822e+06		1.18541e+06	380375	1.43014e+06	632256	1.20645
gi|165932270|ref|NP_080451.4|	2	105.38	0.368949	splicing factor 3A subunit 1 [Mus musculus]	319654	87009.3	136845	116112	142126	171156	122865	100646	266283	161032	20562.3	74100.8	140820	115334	160190		156538	76396.3	129871	72449.6	0.829645
gi|6680722|ref|NP_031506.1|	2	62.76	0.370001	ADP-ribosylation factor 5 [Mus musculus]	544579	294277	385829	345582	515898	338187	728522	428957	871634	543504	539003	383931	403528	441417	478313		450411	154183	511286	156860	1.13516
gi|12963799|ref|NP_076210.1|	2	149.6	0.37023	V-type proton ATPase subunit D [Mus musculus]	456018	277643	300653	263336	270137	152004	427134	419287	539132	375227	555723	228219	289617	204936	326231		306704	103946	367296	131596	1.19756
gi|41281771|ref|NP_687036.1|	6	239.13	0.370932	homer protein homolog 1 isoform d [Mus musculus]	542148	335402	439675	367461	600591	390856	782010	314745	897396	496124	298451	269173	488813	263617	427949		494020	158842	432034	210577	0.874526
gi|84875524|ref|NP_001034181.1|	2	50.95	0.372719	TOM1-like protein 2 isoform b [Mus musculus]	42873.5	18985.9	28027.2	22133.1	50360.6	29145.9	60741.4	70139.2	88273.6	29494.5	13810.7	37568.8	55050.8	53831.5	38285.7		36038.2	15588	48306.8	23632.9	1.34043
gi|124487313|ref|NP_001074550.1|	6	290.87	0.374352	glutaminase isoform 1 [Mus musculus]	2.02752e+06	1.08009e+06	1.17252e+06	1.06468e+06	1.52556e+06	1.05678e+06	2.04062e+06	1.56711e+06	3.64407e+06	2.19577e+06	1.35856e+06	1.11816e+06	1.26206e+06	1.21323e+06	1.60634e+06		1.42397e+06	447262	1.74566e+06	838262	1.22591
gi|94395561|ref|XP_995553.1|	3	528.42	0.376342	PREDICTED: histone H3.3-like isoform 1 [Mus musculus]	6.83038e+07	2.90641e+07	3.03563e+07	3.50087e+07	2.5732e+07	1.75234e+07	3.64796e+07	2.4363e+07	6.77926e+07	3.84006e+07	5.71118e+07	3.37131e+07	3.02794e+07	3.18416e+07	3.90194e+07		3.46383e+07	1.6117e+07	4.03152e+07	1.47021e+07	1.16389
gi|170650630|ref|NP_071877.3|	11	604.13	0.378488	NAD-dependent deacetylase sirtuin-2 isoform 1 [Mus musculus]	4.96092e+06	2.13982e+06	2.71344e+06	2.45867e+06	4.23475e+06	2.51083e+06	6.32029e+06	4.78698e+06	8.58753e+06	3.01485e+06	4.98272e+06	2.7663e+06	3.3753e+06	2.77204e+06	4.54282e+06		3.61982e+06	1.58426e+06	4.35357e+06	1.93892e+06	1.2027
gi|13386054|ref|NP_080828.1|	3	102.31	0.381269	actin-related protein 2/3 complex subunit 4 isoform 1 [Mus musculus]	431557	204396	274092	525314	384242	221404	453374	352135	804713	344574	601573	225180	409046	300099	433659		356340	124139	433872	186074	1.21758
gi|57634518|ref|NP_001009818.1|	4	305.93	0.382706	septin-11 [Mus musculus]	1.26553e+06	666828	847197	653912	1.02023e+06	706498	1.15498e+06	1.0353e+06	2.21391e+06	1.14877e+06	479747	848871	1.13465e+06	951700	1.12935e+06		902169	247727	1.11779e+06	495216	1.239
gi|38044104|ref|NP_081544.1|	2	63.41	0.383243	secernin-1 [Mus musculus]	167351	105419	134128	115076	207006	144020	231881	198948	297561	173548	5.94995e+06	120227	91364.4	115686	157432		157840	47116.5	888090	2.0463e+06	5.62651
gi|30519995|ref|NP_848754.1|	2	61.84	0.387783	sideroflexin-5 [Mus musculus]	392738	176790	184665	178679	306217	185624	316272	294328	453199	279736	195278	178650	293398	248219	330443		248712	88293.4	284156	85564.3	1.14251
gi|6754524|ref|NP_034829.1|	6	405.06	0.388028	L-lactate dehydrogenase A chain isoform 1 [Mus musculus]	2.31407e+06	972402	1.27091e+06	1.06693e+06	1.83388e+06	1.05118e+06	2.56679e+06	1.89601e+06	3.68192e+06	1.87874e+06	2.35851e+06	1.13823e+06	1.3767e+06	1.16351e+06	1.70415e+06		1.58231e+06	656333	1.89972e+06	829874	1.2006
gi|39204499|ref|NP_035040.1|	26	1826.61	0.392142	neurofilament light polypeptide [Mus musculus]	2.0144e+07	1.09508e+07	1.22643e+07	1.13089e+07	1.98272e+07	1.4059e+07	2.79158e+07	2.00625e+07	3.89638e+07	1.78165e+07	1.7869e+07	1.30517e+07	1.53821e+07	1.36141e+07	1.9724e+07		1.66386e+07	6.27397e+06	1.95605e+07	8.26224e+06	1.17561
gi|21312036|ref|NP_081806.1|	2	84.92	0.395709	protein RUFY3 [Mus musculus]	26144.5	10719.6	9718.94	7655.11	20269.4	10045.6	24091.8	10563.2	33387.9	18820.4	13440.5	14746.1	17719.7	14577.2	19445.4		15520.7	7718.3	17837.5	6946.88	1.14927
gi|125490368|ref|NP_032871.3|	2	107.69	0.397511	phosphatidylinositol-5-phosphate 4-kinase type-2 alpha [Mus musculus]	132753	58377.3	77532.9	82599.1	103788	59545.8	110341	104969	175206	127156	132600	59004.4	84456.8	68148	94048		89276.8	27585.3	105698	38159.9	1.18394
gi|153945724|ref|NP_033171.2|	5	298.4	0.402997	neuroplastin precursor [Mus musculus]	2.37667e+06	1.36441e+06	1.64933e+06	1.59606e+06	2.51915e+06	1.42301e+06	3.02763e+06	1.70139e+06	2.98427e+06	2.4305e+06	2.07536e+06	1.07604e+06	1.06006e+06	1.05607e+06	1.55783e+06		1.99375e+06	644227	1.74269e+06	711439	0.874076
gi|16945962|ref|NP_035416.1|	5	218.74	0.409267	rabphilin-3A [Mus musculus]	781124	468298	533938	517038	772822	441687	1.09721e+06	668258	1.39631e+06	763646	923723	444523	567297	602230	790947		658874	237797	769616	293231	1.16808
gi|88014720|ref|NP_032405.3|	9	401.96	0.410483	importin subunit beta-1 [Mus musculus]	2.38554e+06	894098	1.18345e+06	1.1325e+06	1.4677e+06	1.40386e+06	1.78076e+06	1.62032e+06	2.87985e+06	1.62772e+06	2.12356e+06	1.02859e+06	1.41757e+06	1.25163e+06	1.52853e+06		1.46399e+06	494402	1.68472e+06	578440	1.15078
gi|7949027|ref|NP_058055.1|	5	270.47	0.411013	dnaJ homolog subfamily C member 5 [Mus musculus]	4.06592e+06	2.22946e+06	2.78344e+06	2.01059e+06	3.10423e+06	2.05912e+06	4.14791e+06	3.08207e+06	6.66922e+06	3.4048e+06	4.17498e+06	2.25114e+06	2.55596e+06	2.24351e+06	3.26268e+06		2.91438e+06	905378	3.45555e+06	1.45177e+06	1.18569
gi|27734986|ref|NP_663517.2|	8	295.41	0.420021	putative adenosylhomocysteinase 2 [Mus musculus]	2.55592e+06	1.09403e+06	1.26407e+06	1.23369e+06	2.03472e+06	1.29207e+06	2.0433e+06	1.85732e+06	3.85139e+06	2.12086e+06	963675	1.39063e+06	1.90388e+06	1.60776e+06	2.08963e+06		1.6454e+06	560166	1.97314e+06	851326	1.19919
gi|68341935|ref|NP_032658.2|	2	66.93	0.423864	microtubule-associated protein 2 isoform 2 [Mus musculus]	73461.5	39679.5	44768.6	41492.7	51539	27143	48495.5	39175.5	102650	53942.5	3218.09	27067.8	50697.1	28863.6	42101.4		46654.3	14174	43464.5	28752.9	0.93163
gi|84370256|ref|NP_598530.2|	4	189.8	0.425124	cytoplasmic FMR1-interacting protein 2 [Mus musculus]	471992	261201	291415	271422	413703	230915	539010	384994	827048	445350	537116	206386	273049	307361	484645		354237	119870	433244	194187	1.22303
gi|30794450|ref|NP_077174.1|	2	82.37	0.429276	60S ribosomal protein L4 [Mus musculus]	303113	133848	159184	171569	162167	128220	275451	176212	307745	176174	341010	150509	188763	187710	189875		190508	69675.8	214750	69400.6	1.12725
gi|41152517|ref|NP_036145.1|	8	825.83	0.429356	core histone macro-H2A.1 isoform 1 [Mus musculus]	1.35146e+07	5.12049e+06	6.52757e+06	6.2864e+06	4.28589e+06	4.65943e+06	7.4594e+06	3.58458e+06	7.87077e+06	7.02466e+06	7.61818e+06	4.22407e+06	4.88258e+06	4.70529e+06	5.86989e+06		6.83625e+06	3.151e+06	5.7225e+06	1.6249e+06	0.837082
gi|146231985|ref|NP_075679.2|	2	96.47	0.433909	apoptotic chromatin condensation inducer in the nucleus isoform 2 [Mus musculus]	800848	274035	288931	247317	199576	308436	283937	202548	505151	617482	385987	131764	157451	167223	170727		343297	204822	292292	186035	0.851424
gi|61888838|ref|NP_058043.3|	3	153.47	0.440439	3-hydroxyacyl-CoA dehydrogenase type-2 [Mus musculus]	382983	153296	193868	175203	205268	127261	317876	244382	545919	324948	279772	126080	203789	204421	208826		222251	93152.5	267267	127045	1.20255
gi|6753138|ref|NP_033851.1|	12	582.21	0.447737	sodium/potassium-transporting ATPase subunit beta-1 [Mus musculus]	4.88426e+07	2.64666e+07	3.00392e+07	2.58961e+07	4.32924e+07	2.77224e+07	5.91489e+07	4.12044e+07	8.33886e+07	4.55871e+07	3.8097e+07	2.68418e+07	3.27097e+07	3.2732e+07	4.42047e+07		3.7344e+07	1.31552e+07	4.30956e+07	1.74805e+07	1.15402
gi|88853578|ref|NP_031480.2|	2	525.47	0.450392	AP-1 complex subunit beta-1 [Mus musculus]	291253	172000	200722	178981	261359	148417	351107	221631	465571	272956	374183	140752	190216	217990	270188		229120	74023.4	269186	105031	1.17487
gi|56090141|ref|NP_001007597.1|	3	222.45	0.452578	reticulon-1 isoform RTN1-C [Mus musculus]	621853	340439	458073	370297	673303	309397	872234	416293	813149	491108	474523	278430	263641	386558	432745		520800	208479	444556	170527	0.853603
gi|31560792|ref|NP_062408.2|	8	530.68	0.458197	endophilin-A1 [Mus musculus]	5.03702e+06	3.13512e+06	3.06767e+06	2.82305e+06	3.64499e+06	3.16226e+06	4.01334e+06	3.65667e+06	6.67324e+06	4.90047e+06	4.38218e+06	2.49491e+06	3.15284e+06	3.12798e+06	3.92271e+06		3.55478e+06	765763	4.03888e+06	1.30703e+06	1.13618
gi|46250738|ref|NP_996883.1|	3	401.9	0.462781	core histone macro-H2A.2 [Mus musculus]	904650	331912	440385	520308	483399	565593	436250	198968	1.03635e+06	501218	414307	408388	443888	335174	459931		526071	182504	474778	245202	0.902499
gi|56699478|ref|NP_796210.2|	4	592.62	0.467494	plasma membrane calcium ATPase 3 [Mus musculus]	321162	154159	194773	174387	250023	185587	377595	267224	534063	296487	135924	178376	308029	249481	266886		236812	83893.5	279559	118295	1.18051
gi|176866245|ref|NP_291030.2|	2	98.26	0.47216	sodium-driven chloride bicarbonate exchanger [Mus musculus]	284771	111264	113133	102588	130023	93900.2	191389	220291	377142	193048	255390	80064.2	72955.5	144378	153007		146724	68865.8	187034	99562.9	1.27474
gi|6671664|ref|NP_031623.1|	4	140.61	0.47242	calnexin precursor [Mus musculus]	536933	251391	347943	253297	315062	261098	461210	296273	692563	425536	460679	280999	367572	267880	348254		346705	112130	392469	139171	1.132
gi|82930015|ref|XP_486217.2|	2	99.78	0.473107	PREDICTED: NHP2-like protein 1-like [Mus musculus]	1.71312e+06	568743	712684	653616	747639	806175	693329	507289	970356	741239	1.54297e+06	491406	491449	529875	636236		842186	391155	738853	364588	0.877303
gi|256000788|ref|NP_001157724.1|	2	341.34	0.474132	tropomyosin alpha-1 chain isoform 6 [Mus musculus]	794258	289674	432010	305603	576919	318553	566209	351990	600950	396115	430287	278393	385076	363561	387385		469032	186971	399220	92667.7	0.851156
gi|28395023|ref|NP_058661.1|	4	201.7	0.474215	nck-associated protein 1 [Mus musculus]	1.26021e+06	713517	662217	502949	635651	397522	730530	935205	1.25706e+06	1.00036e+06	1.45825e+06	564982	509043	443201	582073		700370	274115	843771	377960	1.20475
gi|45598372|ref|NP_081671.1|	21	1454.48	0.476626	brain acid soluble protein 1 [Mus musculus]	3.79697e+07	2.53869e+07	3.36412e+07	2.5407e+07	4.19215e+07	3.27215e+07	5.55225e+07	2.98857e+07	4.59903e+07	3.55663e+07	3.2978e+07	2.20302e+07	2.39591e+07	3.07705e+07	3.81778e+07		3.60815e+07	1.04975e+07	3.24197e+07	7.71079e+06	0.898514
gi|124487155|ref|NP_001074640.1|	4	203.8	0.478428	laminin subunit alpha-5 precursor [Mus musculus]	336632	190893	187803	171493	222414	122557	245049	161597	390566	262316	373032	142166	178503	189588	272512		210977	67575.1	246285	95355.3	1.16735
gi|19526848|ref|NP_598445.1|	4	131.03	0.478821	MOSC domain-containing protein 2, mitochondrial precursor [Mus musculus]	335583	164746	205679	162526	288154	164957	363193	217966	439823	281409	355217	152749	285381	204435	239335		240691	86701.4	272039	91127.6	1.13024
gi|83816893|ref|NP_031866.2|	8	513.06	0.481671	probable ATP-dependent RNA helicase DDX5 [Mus musculus]	2.94695e+06	1.04446e+06	1.40571e+06	1.53271e+06	1.27085e+06	1.15696e+06	1.56329e+06	1.17399e+06	2.26757e+06	1.59137e+06	1.21726e+06	838223	1.32001e+06	1.22113e+06	1.27485e+06		1.56013e+06	640315	1.36305e+06	419610	0.873675
gi|38259194|ref|NP_940804.1|	2	64.83	0.485347	putative tyrosine-protein phosphatase auxilin isoform c [Mus musculus]	150348	78147.7	116927	70353.9	130358	53353.9	207205	138972	301944	97215.1	252771	61251.9	91728.2	75671.8	159885		115242	53450.8	147430	87340.1	1.27931
gi|226246652|ref|NP_075542.2|	2	83.18	0.487704	Na(+)/H(+) exchange regulatory cofactor NHE-RF2 isoform A [Mus musculus]	371650	155618	180180	160650	232770	177639	266435	183311	376787	280581	1.08045e+06	129722	178667	175955	220587		220706	77847.4	328257	313508	1.48731
gi|13430890|ref|NP_056602.1|	6	802.4	0.505962	histone H1.4 [Mus musculus]	1.12841e+07	4.74072e+06	3.84345e+06	7.583e+06	3.25122e+06	4.60264e+06	4.57966e+06	2.64518e+06	8.76003e+06	1.13422e+07	1.26472e+07	2.84585e+06	6.20254e+06	6.13502e+06	6.63696e+06		5.69783e+06	2.81516e+06	7.15188e+06	3.6134e+06	1.25519
gi|13928670|ref|NP_075373.1|	3	128.26	0.507303	vacuolar protein sorting-associated protein 35 [Mus musculus]	227631	111227	128942	127873	200604	112276	230031	197551	362978	169874	181366	114975	148852	122244	192078		162655	54361.1	186240	77700.8	1.145
gi|9790221|ref|NP_062741.1|	4	184.36	0.513324	actin-related protein 2/3 complex subunit 1A [Mus musculus]	963237	438947	546974	494530	834872	462588	872696	659741	1.5039e+06	746287	968345	432083	528619	575414	705901		659121	222020	765036	339094	1.16069
gi|162287370|ref|NP_001002011.2|	20	1227.18	0.514563	prelamin-A/C isoform A [Mus musculus]	1.69515e+07	5.93935e+06	7.7651e+06	7.21317e+06	8.29336e+06	9.17166e+06	8.76358e+06	7.07575e+06	1.39533e+07	9.91146e+06	6.91784e+06	4.88326e+06	8.0202e+06	7.17378e+06	7.15288e+06		9.15682e+06	3.59918e+06	8.13605e+06	2.72782e+06	0.888524
gi|13385872|ref|NP_080650.1|	2	161.52	0.51571	interleukin enhancer-binding factor 2 [Mus musculus]	1.14646e+06	375659	483181	439871	378887	335958	271200	278475	917946	792152	605951	301607	187655	222874	184485		490173	297354	436393	293071	0.890284
gi|31543942|ref|NP_033528.3|	2	76.98	0.519137	vinculin [Mus musculus]	92359.5	33354.4	65663.4	65258.7	92863	50661.8	49679.5	37317.4	102412	50715	47879.1	46482.5	41121.5	74014.1	55257.5		64262.9	22223.6	56899.8	21472.5	0.885423
gi|153791358|ref|NP_112456.2|	2	72.47	0.522455	splicing factor 3B subunit 1 [Mus musculus]	249853	104034	125331	112200	82142	108407	112819	78965.8	208293	132971	129013	73787.5	78876.1	97186.9	107251		127827	55371.9	113293	44527.4	0.886304
gi|226442755|ref|NP_032870.2|	2	56.69	0.529164	phosphatidylinositol-4-phosphate 5-kinase type-1 gamma isoform 1 [Mus musculus]	54306.4	28074.8	29730.9	25511.5	52704.1	25698.9	71359.8	33589.6	105769	40740.5	79550.2	25071.6	43176.8	26227.9	45642.2		41055.2	18274.8	49970.9	28260.2	1.21716
gi|110625902|ref|NP_082293.1|	3	121.07	0.531809	gamma-soluble NSF attachment protein [Mus musculus]	568570	259443	341822	245703	415608	290204	610317	434126	919742	431689	413352	248619	336497	324550	469951		390238	147890	447316	204277	1.14626
gi|33186863|ref|NP_058018.2|	2	64.47	0.532502	60S ribosomal protein L13 [Mus musculus]	124446	54377.9	72132.5	58859.2	71909	48457.8	85116.6	59107.5	101823	73751.3	126301	56796.1	76495.2	65937.8	81185.6		73614.2	25631.6	80174.7	23437.4	1.08912
gi|157951604|ref|NP_031624.2|	6	357.84	0.540039	adenylyl cyclase-associated protein 1 [Mus musculus]	1.17718e+06	640549	892497	669483	1.24408e+06	771585	1.51075e+06	1.08226e+06	2.1605e+06	1.09878e+06	1.0852e+06	662565	857187	850161	1.10116e+06		986588	329835	1.11223e+06	453043	1.12735
gi|148747526|ref|NP_033031.2|	3	106.95	0.540139	ras-related protein Rab-7a [Mus musculus]	491995	219885	276612	246248	328723	259047	404574	318297	631080	415949	250433	236562	317344	291127	374606		318155	98189.7	354425	126561	1.114
gi|6753234|ref|NP_033914.1|	3	130.75	0.540876	voltage-dependent calcium channel subunit alpha-2/delta-1 isoform e [Mus musculus]	322865	162123	213934	152313	225819	174503	324437	210861	464262	251183	229704	159855	227516	196834	260566		225142	72313.2	250098	92136.1	1.11084
gi|225543375|ref|NP_848836.2|	7	322.21	0.541107	cell adhesion molecule 2 isoform 1 [Mus musculus]	3.03867e+06	1.72058e+06	2.09599e+06	1.78922e+06	2.61809e+06	2.21435e+06	3.64337e+06	2.59098e+06	5.14898e+06	3.37418e+06	2.36412e+06	1.77233e+06	2.04963e+06	2.06057e+06	2.76385e+06		2.44575e+06	700992	2.76558e+06	1.08488e+06	1.13077
gi|14389431|ref|NP_058017.1|	3	88.52	0.551997	stress-induced-phosphoprotein 1 [Mus musculus]	288366	135896	181636	129932	221918	151844	316942	193319	364141	248354	630415	124560	140709	152887	209138		203790	74764.9	257940	168707	1.26571
gi|21361209|ref|NP_291074.1|	16	1243.78	0.559353	histone H4 [Mus musculus]	4.56193e+08	1.87543e+08	1.97468e+08	2.15725e+08	9.48054e+07	1.44019e+08	2.17161e+08	8.59259e+07	2.49819e+08	1.95041e+08	1.90904e+08	1.3218e+08	1.85871e+08	1.77383e+08	2.2111e+08		2.16131e+08	1.1454e+08	1.79779e+08	5.08323e+07	0.831807
gi|126517469|ref|NP_001075448.1|	11	551.19	0.561204	methyl-CpG-binding protein 2 isoform 1 [Mus musculus]	1.03939e+07	4.40481e+06	4.84372e+06	5.26422e+06	2.43845e+06	3.2801e+06	4.80853e+06	2.19929e+06	6.30908e+06	5.43307e+06	4.33483e+06	3.16858e+06	4.45816e+06	3.75615e+06	4.59052e+06		5.06197e+06	2.55188e+06	4.28121e+06	1.2771e+06	0.84576
gi|31560697|ref|NP_032223.2|	6	272.03	0.566426	histone H1.0 [Mus musculus]	8.69706e+06	3.35328e+06	4.06468e+06	4.4945e+06	3.1117e+06	3.29898e+06	4.55062e+06	2.5866e+06	6.81153e+06	5.10386e+06	4.09333e+06	3.76316e+06	6.28455e+06	5.47623e+06	4.95895e+06		4.51012e+06	1.93613e+06	4.88478e+06	1.37535e+06	1.08307
gi|31981830|ref|NP_034075.2|	2	120.3	0.571342	cytochrome c oxidase subunit 7A2, mitochondrial precursor [Mus musculus]	1.40471e+06	708560	957364	683899	1.00191e+06	697552	1.48944e+06	1.12221e+06	1.91885e+06	1.19979e+06	2.16724e+06	621332	700212	712388	983236		991919	336907	1.17816e+06	576185	1.18775
gi|225703070|ref|NP_082724.1|	8	587.87	0.572394	centromere protein V [Mus musculus]	5.47898e+06	2.32701e+06	2.61173e+06	3.38359e+06	2.09933e+06	2.18652e+06	2.9489e+06	1.48169e+06	4.67228e+06	3.19248e+06	3.01689e+06	2.22761e+06	2.44245e+06	2.14981e+06	2.49525e+06		3.00515e+06	1.18121e+06	2.70981e+06	952475	0.90172
gi|241982716|ref|NP_038635.2|	4	343.06	0.573021	myosin-11 isoform 1 [Mus musculus]	867968	433292	481235	302136	492398	205309	346207	256845	651577	378859	398464	174862	315791	421728	480672		446935	212208	384850	144990	0.861087
gi|31982300|ref|NP_032246.2|	18	1399.22	0.582085	hemoglobin subunit beta-1 [Mus musculus]	1.38971e+08	5.87851e+07	5.64293e+07	4.99928e+07	1.4081e+08	1.03874e+08	6.75701e+07	8.27108e+07	4.47179e+07	6.58383e+07	4.61639e+08	1.14925e+08	5.48148e+07	1.10438e+08	9.66452e+07		8.80619e+07	3.94781e+07	1.28966e+08	1.36788e+08	1.46449
gi|31982755|ref|NP_035831.2|	21	1120.55	0.590276	vimentin [Mus musculus]	1.68441e+07	5.65392e+06	7.28014e+06	6.93407e+06	1.01611e+07	6.23951e+06	8.77923e+06	6.80637e+06	1.4357e+07	1.38871e+07	9.11525e+06	5.47578e+06	8.88928e+06	9.25941e+06	8.76337e+06		8.84172e+06	3.84694e+06	9.56919e+06	3.10231e+06	1.08228
gi|6755983|ref|NP_036168.1|	5	367.92	0.595606	visinin-like protein 1 [Mus musculus]	2.63921e+06	1.36737e+06	1.56627e+06	1.26028e+06	1.74724e+06	1.27118e+06	2.24127e+06	1.68142e+06	3.44293e+06	1.92573e+06	3.92568e+06	901244	1.31718e+06	1.4857e+06	1.90754e+06		1.72754e+06	528799	2.07343e+06	1.05565e+06	1.20022
gi|14192922|ref|NP_033738.1|	7	1186.02	0.60148	actin, alpha cardiac muscle 1 [Mus musculus]	1.92292e+07	7.79086e+06	1.22662e+07	5.46584e+06	1.28233e+07	7.28996e+06	1.02398e+07	9.25021e+06	2.0634e+07	1.30009e+07	1.5691e+07	5.88061e+06	7.91581e+06	1.21201e+07	1.0714e+07		1.07293e+07	4.60802e+06	1.19008e+07	4.66674e+06	1.10919
gi|6679935|ref|NP_032109.1|	13	877.39	0.602005	neuromodulin [Mus musculus]	1.44246e+07	8.15612e+06	9.36154e+06	8.24737e+06	1.39667e+07	9.78725e+06	1.90174e+07	1.2692e+07	2.17654e+07	1.32e+07	1.5056e+07	7.80939e+06	9.79997e+06	9.79958e+06	1.3137e+07		1.18516e+07	4.07331e+06	1.29074e+07	4.28569e+06	1.08909
gi|27369996|ref|NP_766278.1|	2	49.83	0.603605	hypothetical protein LOC230085 [Mus musculus]	271684	180820	191061	190660	307259	219114	313296	370800	759387	415899	37266	207580	342369	349805	357005		239128	57245.9	355014	203668	1.48462
gi|91064867|ref|NP_001025478.1|	2	107.25	0.60634	H/ACA ribonucleoprotein complex subunit 4 [Mus musculus]	264488	96769.4	117872	111546	99275.6	92357.6	135061	116552	241113	122609	129185	86323.5	72874.4	90665.3	90171.5		131053	60632.5	118687	53268.7	0.90564
gi|19527102|ref|NP_598648.1|	2	138.6	0.607501	syntaxin-12 [Mus musculus]	332654	164357	203092	212776	267698	175585	370196	243747	496301	345400	265032	167186	223422	185651	260089		246622	79551.2	273354	105204	1.10839
gi|183979966|ref|NP_032331.2|	10	437.15	0.609571	basement membrane-specific heparan sulfate proteoglycan core protein [Mus musculus]	2.09498e+06	854847	840831	1.03093e+06	1.10363e+06	736682	1.06048e+06	628173	1.47324e+06	1.15231e+06	837382	536582	1.05238e+06	1.07583e+06	1.22321e+06		1.1032e+06	457445	997389	312792	0.904089
gi|83921581|ref|NP_084539.2|	3	81.5	0.611517	PH and SEC7 domain-containing protein 3 isoform 1 [Mus musculus]	493154	221906	334388	280688	342360	258083	480014	330193	578132	368208	487292	252372	377745	259985	319722		344371	105781	371706	111591	1.07938
gi|39930509|ref|NP_579928.1|	2	85.14	0.617461	microtubule-associated protein RP/EB family member 3 [Mus musculus]	216018	105784	149603	147352	245724	133165	258535	196168	433773	234133	97113.4	137604	177184	144249	252455		179455	59824.6	209085	104217	1.16511
gi|6681095|ref|NP_031834.1|	7	445.66	0.621406	cytochrome c, somatic [Mus musculus]	2.05197e+06	1.09922e+06	1.45863e+06	1.10979e+06	4.05903e+06	802543	2.11117e+06	1.64909e+06	4.18484e+06	1.81325e+06	2.64287e+06	988449	1.33173e+06	1.34637e+06	1.90973e+06		1.81319e+06	1.10614e+06	1.98329e+06	1.01755e+06	1.09381
gi|165377226|ref|NP_035530.2|	5	189.2	0.621564	solute carrier family 2, facilitated glucose transporter member 1 [Mus musculus]	4.11657e+06	1.72675e+06	1.96309e+06	2.00575e+06	2.21221e+06	1.83182e+06	3.1575e+06	1.90201e+06	3.32798e+06	2.28688e+06	2.31351e+06	1.54664e+06	2.04767e+06	1.99742e+06	2.2233e+06		2.43053e+06	882381	2.20568e+06	517271	0.907489
gi|84370361|ref|NP_032721.2|	2	54.85	0.623436	nidogen-2 precursor [Mus musculus]	605995	183136	186117	202683	191607	225133	268010	176327	580832	446478	221122	153498	247861	293304	257936		266097	152786	297170	145293	1.11677
gi|31982091|ref|NP_766197.2|	3	186.8	0.62399	mitochondrial import receptor subunit TOM22 homolog [Mus musculus]	2.09897e+06	977336	1.09597e+06	789660	904433	771402	1.07459e+06	1.00629e+06	2.80119e+06	2.23748e+06	1.7368e+06	591347	678499	869835	973195		1.10177e+06	457561	1.36183e+06	807043	1.23604
gi|9789997|ref|NP_062668.1|	3	92.51	0.625339	LETM1 and EF-hand domain-containing protein 1, mitochondrial precursor [Mus musculus]	597966	303207	390132	317880	481108	326998	661164	529249	917293	664052	479271	289025	342486	315700	429422		439779	144013	495812	210598	1.12741
gi|21312554|ref|NP_081636.1|	2	76.14	0.627819	6.8 kDa mitochondrial proteolipid [Mus musculus]	221709	95708.2	117281	111843	195403	103684	197457	306177	729944	167162	20772	156180	214232	158859	185666		149012	53335.7	242374	212122	1.62654
gi|163310736|ref|NP_001074711.2|	2	95.41	0.642074	talin-2 [Mus musculus]	201198	89269.6	115495	98208.3	170983	137303	186092	158547	270528	178255	60672.2	97443.9	18877.3	181315	208406		142650	44174.6	146756	82497.6	1.02878
gi|13259378|ref|NP_077725.1|	9	901.03	0.642688	syntaxin-1B [Mus musculus]	1.37831e+07	7.50429e+06	8.21691e+06	6.28925e+06	1.04098e+07	7.38793e+06	1.22929e+07	9.2706e+06	1.74402e+07	1.04745e+07	1.33685e+07	5.91737e+06	7.86844e+06	7.68422e+06	1.05701e+07		9.41203e+06	2.80826e+06	1.03242e+07	3.6551e+06	1.09692
gi|28461135|ref|NP_780408.1|	10	404.14	0.650038	heat shock 70 kDa protein 12A [Mus musculus]	753640	387736	451083	361727	638232	414208	829617	618423	1.20706e+06	632792	405616	343720	501199	540531	607766		548035	190356	607138	263588	1.10785
gi|24429568|ref|NP_034205.1|	5	170.89	0.654669	dipeptidyl aminopeptidase-like protein 6 isoform 2 [Mus musculus]	795813	341827	513265	693421	728284	376362	896765	705524	1.4426e+06	616642	585739	401122	517675	505077	743328		620820	213210	689713	323616	1.11097
gi|254540166|ref|NP_071705.3|	10	717.25	0.655935	78 kDa glucose-regulated protein precursor [Mus musculus]	4.75975e+06	1.71129e+06	2.20033e+06	2.56777e+06	2.40126e+06	2.043e+06	3.2543e+06	1.98793e+06	4.46814e+06	2.87804e+06	2.38312e+06	1.56836e+06	1.96815e+06	2.17436e+06	2.50014e+06		2.70538e+06	1.02593e+06	2.49103e+06	890311	0.920768
gi|226246654|ref|NP_077746.3|	2	77.52	0.662526	protein dpy-30 homolog [Mus musculus]	87868.3	33927.2	52067.5	28993.8	29769.1	51226	61679.4	34519.1	76938.6	64180.4	35012.6	30353.7	45950	35600.7	32574.3		49361.6	21143.3	44391.2	17124.6	0.899306
gi|126521835|ref|NP_031662.2|	2	69.93	0.667203	T-complex protein 1 subunit beta [Mus musculus]	148746	64055.4	88051.7	74617.6	124031	72903.8	111416	119271	144733	100188	94825.8	70776.3	62091.2	106893	132940		97688.7	31251.2	103965	28528.7	1.06425
gi|255958247|ref|NP_075633.2|	11	594.76	0.669545	non-POU domain-containing octamer-binding protein [Mus musculus]	7.87328e+06	2.96124e+06	2.99477e+06	3.00829e+06	2.95617e+06	3.12003e+06	3.0348e+06	3.59347e+06	5.41196e+06	4.42042e+06	3.05886e+06	2.56332e+06	2.21334e+06	2.64475e+06	2.82917e+06		3.70694e+06	1.83801e+06	3.34191e+06	1.08368e+06	0.901528
gi|70778915|ref|NP_034963.2|	3	96.4	0.678094	moesin [Mus musculus]	317655	128543	131548	137365	210311	131865	230395	139347	309288	156521	156860	129569	146598	128420	179844		183954	72373.9	168306	59378	0.914932
gi|50053703|ref|NP_758465.2|	2	107.01	0.679634	neurabin-2 [Mus musculus]	635777	300712	282302	190154	299456	221881	428686	255530	659997	420881	368903	133415	180009	197562	324176		336995	151772	317559	169746	0.942325
gi|194328708|ref|NP_001123638.1|	3	155.89	0.684507	oxidation resistance protein 1 isoform E [Mus musculus]	199912	83633.7	147533	95118.9	148926	102129	210540	141949	231960	196478	201477	98507.5	125884	90767.7	125598		141113	50528.5	151578	51974.4	1.07416
gi|26986569|ref|NP_758475.1|	3	142.61	0.684519	orphan sodium- and chloride-dependent neurotransmitter transporter NTT4 [Mus musculus]	282700	147924	178728	444861	259221	132715	384494	281966	516865	299902	168442	178159	243659	229894	288325		261520	119401	275902	108948	1.05499
gi|126090932|ref|NP_077155.2|	6	249.28	0.686384	nucleolar protein 56 [Mus musculus]	1.27066e+06	514001	598934	680364	383172	449380	760734	425563	937756	617722	1.04136e+06	401812	466627	458882	511756		665321	297016	607685	246088	0.913371
gi|112927|ref|P05067|	2	71.32	0.689145	Amyloid beta A4 protein [human form with 4 mutations]	158716	54351.4	144929	65406	138944	92431.5	114215	121949	161340	73849.5	147539	113285	52616.3	59398.5	80051.6		109856	40502.5	101254	40784.7	0.921692
gi|58037145|ref|NP_081219.1|	2	89.45	0.689443	small nuclear ribonucleoprotein Sm D2 [Mus musculus]	3.00741e+06	1.07057e+06	1.52197e+06	1.28538e+06	1.1259e+06	1.00615e+06	1.26525e+06	1.46597e+06	2.31554e+06	1.73808e+06	1.67164e+06	997330	961386	763931	895270		1.46895e+06	699457	1.35114e+06	537909	0.919805
gi|270132817|ref|NP_075965.2|	4	192.56	0.690262	tubulointerstitial nephritis antigen-like precursor [Mus musculus]	865870	350345	303181	309395	491309	337692	338971	274697	630390	524669	537045	215578	464678	504854	485596		428109	203100	454688	139229	1.06209
gi|6755448|ref|NP_035472.1|	2	49.12	0.695842	vesicle-trafficking protein SEC22b [Mus musculus]	431225	189792	305750	207960	241884	305930	444915	167314	501844	265132	266940	157977	403862	249326	286487		303922	101797	287360	115317	0.945505
gi|256985110|ref|NP_084091.2|	3	163.3	0.708563	breast carcinoma-amplified sequence 1 homolog isoform 1 [Mus musculus]	1.42011e+06	643329	830295	728604	1.19163e+06	933627	1.59182e+06	1.12653e+06	1.80397e+06	915259	1.10478e+06	749992	971189	919047	1.13942e+06		1.04849e+06	360807	1.09127e+06	316953	1.04081
gi|6753936|ref|NP_034380.1|	4	161.84	0.71326	gamma-aminobutyric acid receptor subunit alpha-1 precursor [Mus musculus]	422497	188736	217217	192745	281082	197846	413390	232775	489279	306479	349928	173345	246008	215975	297586		273359	103621	288922	98504	1.05693
gi|33859662|ref|NP_036167.1|	3	94.09	0.717264	synaptic vesicle membrane protein VAT-1 homolog [Mus musculus]	1.22505e+06	453745	665947	664116	502756	537264	720683	404646	1.04607e+06	499509	213059	579806	1.10346e+06	764465	702584		681366	258893	664201	305999	0.974807
gi|110625954|ref|NP_082664.1|	2	85.6	0.719828	NADH dehydrogenase [ubiquinone] flavoprotein 2, mitochondrial precursor [Mus musculus]	143194	59941.1	85962.8	41780.2	72235.9	75812.5	153137	86057.7	171519	120704	130162	32784.5	60117.3	97117.9	100974		90294.7	41986.3	99929.5	42704.1	1.1067
gi|171543869|ref|NP_034600.2|	4	148.09	0.728834	heterochromatin protein 1-binding protein 3 isoform 1 [Mus musculus]	1.44083e+06	516204	680673	757318	422394	477939	768437	463605	1.45859e+06	814900	987033	453988	728401	587360	676456		723399	344842	771292	329685	1.06621
gi|153791270|ref|NP_034813.2|	21	1175.83	0.730691	laminin subunit gamma-1 precursor [Mus musculus]	6.48084e+06	3.01716e+06	3.17221e+06	3.48298e+06	3.98291e+06	2.67985e+06	3.63632e+06	2.04593e+06	4.90078e+06	4.27901e+06	4.07231e+06	1.92475e+06	3.65e+06	3.7558e+06	4.13916e+06		3.7789e+06	1.26532e+06	3.59597e+06	1.06336e+06	0.951592
gi|254588110|ref|NP_663759.3|	3	789.63	0.73607	histone H1.3 [Mus musculus]	2.22141e+06	1.05631e+06	1.15233e+06	929136	541498	860007	1.21326e+06	623527	1.94351e+06	1.21506e+06	960188	1.50896e+06	820055	1.10402e+06	1.34818e+06		1.13914e+06	526472	1.19044e+06	416297	1.04504
gi|33859482|ref|NP_031933.1|	2	95.58	0.740668	elongation factor 2 [Mus musculus]	155208	57165.6	62979.8	72494	110776	58888.4	155305	114095	179741	100324	120839	63788.1	76382	59045.5	89068		96116.6	44289	100410	39017	1.04467
gi|255759902|ref|NP_776101.3|	4	123.84	0.741466	amine oxidase [flavin-containing] A [Mus musculus]	341513	119445	168884	136449	217038	132953	246402	170163	399871	221144	246508	105046	158585	151717	224535		194669	79855.8	209696	89730.9	1.07719
gi|7305305|ref|NP_038892.1|	4	120.02	0.746742	protein NDRG2 isoform 1 [Mus musculus]	1.12683e+06	496209	600890	489376	746457	428839	922942	731387	1.19104e+06	681943	1.12829e+06	558166	471703	425565	692468		687363	258899	735070	283758	1.06941
gi|22165384|ref|NP_666228.1|	2	2413.61	0.751096	tubulin beta-2C chain [Mus musculus]	2.57479e+06	1.32209e+06	1.67134e+06	1.42788e+06	2.12531e+06	1.6635e+06	3.21062e+06	2.81716e+06	5.05939e+06	3.11847e+06	316482	1.93476e+06	2.47304e+06	2.21508e+06	2.78883e+06		1.99936e+06	685543	2.5904e+06	1.3213e+06	1.29561
gi|6679573|ref|NP_033015.1|	3	110.52	0.751535	transcriptional activator protein Pur-alpha [Mus musculus]	2.18749e+06	664377	889534	840674	1.07454e+06	691544	679499	908705	1.4073e+06	1.14306e+06	1.2853e+06	553254	748994	557173	686394		1.00395e+06	542169	911271	331691	0.907685
gi|19527174|ref|NP_598714.1|	3	156.77	0.751913	splicing factor 3B subunit 3 [Mus musculus]	714110	236010	298512	254671	286569	258745	341074	243583	532164	429356	380840	297830	195362	181269	277554		341385	167938	317245	121612	0.929288
gi|18087731|ref|NP_080832.1|	6	354.7	0.764003	dynein light chain 2, cytoplasmic [Mus musculus]	4.77101e+06	2.37996e+06	2.79318e+06	2.12899e+06	3.33315e+06	2.24752e+06	3.8921e+06	3.06443e+06	6.40628e+06	3.30787e+06	3.03489e+06	1.96222e+06	2.88929e+06	2.44552e+06	3.2081e+06		3.07799e+06	979190	3.28983e+06	1.33475e+06	1.06882
gi|6754994|ref|NP_035995.1|	3	112.94	0.767844	poly(rC)-binding protein 1 [Mus musculus]	788755	269876	413681	416048	422726	306970	515023	387385	777635	529074	520772	242386	313469	284922	364825		447583	170812	427559	175152	0.955262
gi|31981588|ref|NP_598587.2|	6	313.13	0.777753	V-type proton ATPase subunit H [Mus musculus]	2.83099e+06	1.91503e+06	2.00417e+06	1.83178e+06	2.25776e+06	1.6837e+06	3.04485e+06	2.04628e+06	3.69108e+06	2.71267e+06	2.4826e+06	1.46198e+06	1.9198e+06	1.90369e+06	2.50191e+06		2.22404e+06	521685	2.34e+06	679810	1.05214
gi|62243815|ref|NP_079966.2|	2	91.35	0.795902	SAFB-like transcription modulator isoform a [Mus musculus]	351608	141109	147106	165185	129133	115351	188432	142477	298224	213747	422613	97843.7	124259	139147	139455		176846	80655.5	197221	110958	1.11521
gi|9845265|ref|NP_063936.1|	2	107.02	0.798642	ubiquitin-60S ribosomal protein L40 [Mus musculus]	2.74028e+06	1.06587e+06	1.47022e+06	1.36641e+06	1.70592e+06	1.17529e+06	2.79841e+06	1.50208e+06	2.72092e+06	1.43319e+06	2.00467e+06	1.2834e+06	1.12533e+06	1.27089e+06	1.75049e+06		1.76034e+06	719346	1.63637e+06	521476	0.929575
gi|21728376|ref|NP_075891.1|	2	119.41	0.805932	myosin regulatory light chain 12B [Mus musculus]	609207	249628	283911	220574	289831	176749	299161	208279	663977	494562	504980	152693	195828	234456	278241		304151	141355	341627	186785	1.12321
gi|6680836|ref|NP_031617.1|	3	156.03	0.806759	calreticulin precursor [Mus musculus]	818793	303498	374746	297513	378051	301310	523522	270060	728881	637566	628957	178656	198343	328894	440188		428205	189628	426443	215354	0.995886
gi|6755967|ref|NP_035826.1|	4	219.49	0.816508	voltage-dependent anion-selective channel protein 3 isoform 2 [Mus musculus]	1.29692e+06	467666	700411	995818	984256	481532	964654	830961	1.38111e+06	896019	397023	584647	770235	693121	831650		841608	304413	798095	285336	0.948298
gi|34915988|ref|NP_033898.1|	3	201.35	0.81657	basigin isoform 1 [Mus musculus]	568666	337060	412177	283382	459299	314244	529633	376145	702786	469432	493979	246947	353415	370044	461592		414923	109753	434293	134579	1.04668
gi|116089273|ref|NP_032138.3|	2	330.82	0.821385	rab GDP dissociation inhibitor beta [Mus musculus]	262967	147398	165042	127525	212350	140412	331271	227614	425935	230394	54042.9	110897	160407	170929	251879		198138	75407.2	204012	111452	1.02965
gi|32469489|ref|NP_862898.1|	4	133.86	0.821495	metabotropic glutamate receptor 3 precursor [Mus musculus]	288896	142068	201248	146995	245911	160297	293151	183437	376107	182923	343020	101084	164564	127036	213953		211224	65254.6	211515	98221.5	1.00138
gi|54292132|ref|NP_803155.1|	2	58.71	0.827676	phosphoserine aminotransferase [Mus musculus]	170278	79868	91247.1	161902	175963	111422	177330	207650	413936	155047	21189.7	153031	153903	147238	172758		138287	42568	178094	109439	1.28786
gi|9790083|ref|NP_062659.1|	2	51.55	0.830968	ruvB-like 1 [Mus musculus]	166087	50914.5	83231.5	81197.7	84830.8	97220.2	101738	82284.9	174579	102288	49681.9	60428.3	91733.9	82755.6	92939.8		95031.5	35307.4	92086.4	37594.5	0.969009
gi|28076935|ref|NP_081427.1|	3	93.66	0.841326	dynactin subunit 2 isoform 3 [Mus musculus]	461945	198284	314243	175842	344982	179616	508580	345773	729116	268865	373250	156304	229155	196502	380154		311927	136147	334890	179538	1.07362
gi|16716343|ref|NP_444301.1|	5	240.7	0.851913	cytochrome c oxidase subunit 6C [Mus musculus]	7.24655e+06	3.65064e+06	4.39338e+06	4.06144e+06	4.78331e+06	3.5665e+06	6.34229e+06	4.39612e+06	8.68596e+06	5.96493e+06	4.28765e+06	3.22408e+06	4.52976e+06	4.30684e+06	4.88785e+06		4.86344e+06	1.4077e+06	5.0354e+06	1.65821e+06	1.03536
gi|34328251|ref|NP_062787.2|	4	249.48	0.856682	drebrin isoform 3 [Mus musculus]	925545	489483	612524	476627	693500	626527	928718	726901	1.33788e+06	960057	352026	369951	433464	612904	804496		678989	185920	699710	336962	1.03052
gi|8392847|ref|NP_058556.1|	2	149.33	0.858536	alpha-centractin [Mus musculus]	174533	78395.9	112130	109099	178186	92417.1	194334	111181	292082	156975	182711	133475	70504.4	59332.7	93081.8		134156	46823.4	137418	75213.2	1.02431
gi|7949045|ref|NP_058030.1|	2	392.8	0.870003	histone H2A.Z [Mus musculus]	8.03063e+06	2.44318e+06	3.27456e+06	2.86741e+06	3.21933e+06	2.51048e+06	3.55334e+06	2.28261e+06	5.20872e+06	4.0081e+06	4.75424e+06	2.6849e+06	2.93221e+06	2.45586e+06	3.21726e+06		3.69985e+06	1.95259e+06	3.44299e+06	1.09309e+06	0.930575
gi|9506983|ref|NP_062284.1|	3	161.26	0.879106	serine/threonine-protein phosphatase 2A catalytic subunit alpha isoform [Mus musculus]	633285	247116	368171	263245	515592	207407	590088	420989	1.21286e+06	414244	545696	179250	222966	231363	471502		403558	175123	462359	330612	1.14571
gi|7304861|ref|NP_038485.1|	9	438.54	0.880692	alpha-adducin isoform 2 [Mus musculus]	4.15157e+06	2.04035e+06	2.60676e+06	2.26719e+06	3.32895e+06	2.21874e+06	3.99292e+06	2.5147e+06	5.36351e+06	3.76598e+06	2.98736e+06	1.8403e+06	2.15997e+06	2.02587e+06	2.78616e+06		2.94378e+06	877596	2.93048e+06	1.15975e+06	0.995481
gi|6679803|ref|NP_032045.1|	2	82.36	0.887931	peptidyl-prolyl cis-trans isomerase FKBP1A [Mus musculus]	672071	409027	408000	354807	558033	415019	868676	517811	862071	592151	230254	422727	512003	464100	533226		526519	186645	516793	176845	0.981527
gi|256773218|ref|NP_001038980.1|	8	383.33	0.895956	synaptojanin-1 isoform b [Mus musculus]	2.0777e+06	1.02873e+06	1.30098e+06	1.94708e+06	1.69065e+06	794218	1.86012e+06	1.51758e+06	2.74291e+06	1.51855e+06	1.70388e+06	938437	1.24051e+06	1.2044e+06	1.56514e+06		1.5285e+06	492239	1.55393e+06	539589	1.01664
gi|172072590|ref|NP_036116.3|	9	308.81	0.897099	neurochondrin [Mus musculus]	1.76624e+06	1.08497e+06	1.24843e+06	1.02809e+06	1.16913e+06	750290	1.83496e+06	1.14749e+06	2.45132e+06	1.38903e+06	1.36815e+06	773935	996398	853896	1.13862e+06		1.26887e+06	395585	1.26486e+06	527185	0.996833
gi|113195686|ref|NP_034852.2|	13	808.26	0.919066	lamin-B2 [Mus musculus]	9.1379e+06	2.96733e+06	3.83489e+06	3.851e+06	4.11667e+06	4.80186e+06	4.96314e+06	3.79388e+06	7.12844e+06	5.71487e+06	5.77363e+06	2.97175e+06	3.99901e+06	3.65495e+06	4.00116e+06		4.8104e+06	2.02076e+06	4.62971e+06	1.41018e+06	0.962439
gi|255958286|ref|NP_063932.2|	3	135.11	0.925548	succinyl-CoA ligase [GDP-forming] subunit alpha, mitochondrial precursor [Mus musculus]	1.26197e+06	690182	748298	658113	1.11155e+06	652502	1.32724e+06	1.05487e+06	1.84879e+06	1.39173e+06	225299	719675	945117	891884	1.20017e+06		921407	300527	1.03469e+06	478210	1.12295
gi|31982223|ref|NP_032509.2|	15	640.03	0.928793	laminin subunit beta-2 precursor [Mus musculus]	2.65584e+06	1.32917e+06	1.4375e+06	1.49401e+06	1.74011e+06	1.15451e+06	1.76825e+06	1.05572e+06	2.6816e+06	1.87251e+06	1.71653e+06	927102	1.9085e+06	1.60343e+06	1.87738e+06		1.6542e+06	491872	1.70535e+06	546425	1.03092
gi|9937988|ref|NP_064666.1|	2	76.96	0.930891	secretory carrier-associated membrane protein 5 [Mus musculus]	461950	234938	311208	242572	456079	304201	529807	518589	1.00602e+06	478999	45600.7	343400	478289	311245	462948		362965	117843	455636	269808	1.25532
gi|9845257|ref|NP_056601.1|	2	770.07	0.934408	histone H1.2 [Mus musculus]	3.4314e+06	1.74802e+06	1.26302e+06	2.1622e+06	1.01723e+06	1.50804e+06	1.75346e+06	768236	2.53099e+06	2.91936e+06	1.77625e+06	945906	1.70544e+06	2.04674e+06	1.9578e+06		1.84048e+06	792924	1.83134e+06	723954	0.995034
gi|40254642|ref|NP_031888.2|	2	186.99	0.939905	disks large homolog 1 [Mus musculus]	95323.3	60824.5	72891.4	55886.3	97445	58464.3	142961	89299.7	225692	85175.6	35785.8	48118	80150.9	58015.2	95304.8		83399.4	31320.5	89692.8	58890.7	1.07546
gi|6679108|ref|NP_032748.1|	4	243.74	0.964143	nucleophosmin [Mus musculus]	2.99665e+06	1.12154e+06	1.45763e+06	1.38097e+06	1.736e+06	1.41701e+06	1.68485e+06	1.6268e+06	3.0841e+06	1.96279e+06	1.74764e+06	1.04489e+06	1.46211e+06	1.34314e+06	1.35736e+06		1.68495e+06	613253	1.7036e+06	623679	1.01107
gi|11230802|ref|NP_068695.1|	10	822.56	0.974409	alpha-actinin-4 [Mus musculus]	1.44946e+06	557685	786677	614821	1.11768e+06	654923	1.07321e+06	865745	1.77274e+06	995293	672387	509142	711676	772491	859512		893494	329243	894873	383529	1.00154
gi|33620739|ref|NP_034990.1|	3	225.06	0.995432	myosin light polypeptide 6 [Mus musculus]	929500	292682	463990	309981	610330	316354	439752	380918	868804	614303	428009	220703	420240	433434	424422		480370	227920	473854	191792	0.986436
